# Supplementary material for: Lebanon Biogeography Outlined by Tree and Shrub Species Distribution Pattern
Source: Ecol Evol. 2025 Mar 19;15(3):e71161. doi: 10.1002/ece3.71161 (PMC11922574; doi:10.1002/ece3.71161)
Supplement: Supplementary file 1 — Data S1. [file ECE3-15-e71161-s001.xlsx]

## Sheet: Stephan et al 2020
FID	Species_Name	Species	X	Y	Longitude	Latitude	Aspect	AWC	cumul	Curvature	DEM	Distance	Emb_max	Emb_min	Flow_acc	Hillshade	IMI	Max08	Mean5_7	Min02	Mother_roc	NDVI	PDIR	rain_max_p	Slope
0	Abi_cili	Abies cilicica	36.2684	34.5177	800045	3824410	273.195	57.1702	779	0.0785444	1248.96	25774.3	128.708	115.837	6.94881	189	53.1025	26.8891	28.0073	-0.231753	3	177.02	-0.143949	1000	4.49931
1	Abi_cili	Abies cilicica	36.2732	34.5148	800496	3824110	333.432	57.1702	770	0.370107	1387.66	26258	128.583	115.725	2.71207	236	62.434	26.4729	26.9725	-0.716979	3	162.436	-0.555411	1000	25.8652
2	Abi_cili	Abies cilicica	36.2785	34.5112	800992	3823720	90.4315	32.0897	761	-0.892891	1302.66	26815.8	127.693	114.924	38.2751	136	32.7036	26.3802	22.9087	-1.01811	3	147.742	-0.0980549	1000	16.5253
3	Abi_cili	Abies cilicica	36.2697	34.5122	800188	3823800	306.971	57.1702	773	-0.37378	1354.16	26001.8	128.745	115.871	8.73338	227	67.5297	26.2058	26.7932	-0.974794	3	158.369	-0.27701	1000	18.8227
4	Abi_cili	Abies cilicica	36.2534	34.5148	798678	3824050	43.4361	57.1702	798	0.451961	1214.77	24454.3	128.206	115.386	3.21654	159	32.2717	27.4286	27.8142	0.250152	3	161.377	-0.485451	1000	29.4528
5	Abi_cili	Abies cilicica	36.2696	34.5096	800186	3823520	316.448	57.1702	770	0.0756271	1435.34	26041.6	128.609	115.748	4.6692	238	64.8469	25.9358	25.6298	-1.30195	3	156.059	-0.415445	1000	24.1676
6	Abi_cili	Abies cilicica	36.2574	34.5079	799070	3823290	24.0932	57.1702	786	-0.868299	1360.21	24985.3	128.625	115.763	10.6674	190	55.0903	26.1293	27.0935	-1.08555	3	167.56	-0.520558	1000	20.927
7	Abi_cili	Abies cilicica	36.2238	34.5057	795995	3822950	310.622	77.2136	824	0.00155731	1307.11	21997.8	129.336	116.402	18.4794	205	65.268	26.6843	21.6106	-0.318646	3	137.285	-0.429998	1000	13.3645
8	Abi_cili	Abies cilicica	36.2275	34.5049	796338	3822870	26.7613	44.6739	819	-0.201414	1313.54	22336.7	129.427	116.485	50.5129	188	50.3752	26.4707	20.7567	-0.533291	3	124.939	-0.352943	1000	13.2642
9	Abi_cili	Abies cilicica	36.2289	34.5055	796464	3822950	22.718	31.2052	817	0.0230323	1292.64	22477.2	129.38	116.442	10.0706	190	48.5361	26.5147	21.0143	-0.495317	3	133.734	-0.321797	1000	11.1172
10	Abi_cili	Abies cilicica	36.2295	34.5053	796521	3822930	21.8188	31.2052	816	0.110349	1288.56	22536.7	129.383	116.445	0.547895	191	42.1755	26.4982	20.9758	-0.51265	3	152.884	-0.353957	1000	13.0481
11	Abi_cili	Abies cilicica	36.2303	34.5052	796593	3822910	38.2658	31.2052	815	0.287763	1289.21	22600.1	129.422	116.479	3.18729	179	37.3491	26.4368	20.7795	-0.57174	3	145.597	-0.300523	1000	13.9656
12	Abi_cili	Abies cilicica	36.2305	34.5035	796612	3822720	39.6433	44.6739	813	-0.418082	1310.28	22654.3	129.469	116.522	12.9774	176	48.0161	26.21	19.7669	-0.810764	3	166.007	-0.362163	1000	17.2039
13	Abi_cili	Abies cilicica	36.2319	34.5028	796746	3822650	357.087	44.6739	812	-0.319997	1326.15	22781.5	129.267	116.34	7.42999	221	64.249	26.1885	19.5086	-0.87874	3	143.39	-0.756287	1000	26.8033
14	Abi_cili	Abies cilicica	36.232	34.5031	796755	3822690	358.439	44.6739	812	-0.281915	1312.17	22777.2	129.274	116.346	8.57595	217	62.7154	26.2219	19.6617	-0.840394	3	142.037	-0.674449	1000	23.4341
15	Abi_cili	Abies cilicica	36.2319	34.5029	796742	3822660	357.087	44.6739	812	-0.319997	1326.15	22781.5	129.267	116.34	7.42999	221	64.249	26.1885	19.5086	-0.87874	3	143.39	-0.756287	1000	26.8033
16	Abi_cili	Abies cilicica	36.231	34.5032	796659	3822700	19.7991	44.6739	813	-0.461977	1314.64	22688.2	129.433	116.49	19.849	195	59.0779	26.181	19.6152	-0.850469	3	145.757	-0.522236	1000	20.1587
17	Abi_cili	Abies cilicica	36.2306	34.5026	796626	3822630	12.7069	52.1668	812	-0.628718	1343.53	22667.1	129.421	116.479	9.54328	204	58.0638	26.1229	19.2652	-0.916978	3	166.603	-0.759335	1000	28.4049
18	Abi_cili	Abies cilicica	36.2273	34.5052	796313	3822910	31.2784	44.6739	819	-0.204705	1307.69	22332.6	129.399	116.459	3.66245	185	46.4348	26.5132	20.9351	-0.492715	3	138.508	-0.304815	1000	11.1005
19	Abi_cili	Abies cilicica	36.2306	34.5046	796620	3822850	63.2008	44.6739	814	0.159661	1292.87	22637.8	129.494	116.545	6.05995	161	29.9552	26.3382	20.4358	-0.664241	3	136.462	-0.197986	1000	14.0225
20	Abi_cili	Abies cilicica	36.2302	34.5039	796585	3822770	54.2144	44.6739	814	-0.20091	1310.76	22620.4	129.483	116.535	52.1903	165	48.2132	26.2475	19.9257	-0.766389	3	153.989	-0.265073	1000	16.1466
21	Abi_cili	Abies cilicica	36.2327	34.5027	796820	3822640	8.73201	44.6739	811	0.1668	1344.24	22874.8	129.115	116.204	5.30729	209	56.979	26.1885	19.4233	-0.911968	3	145.888	-0.686267	1000	25.9948
22	Abi_cili	Abies cilicica	36.2232	34.5038	795945	3822740	344.522	57.1702	823	0.000184796	1373.03	21967.5	129.437	116.493	6.59845	227	67.8895	26.4362	20.5727	-0.569062	3	165.244	-0.595826	1000	23.4903
23	Abi_cili	Abies cilicica	36.2716	34.5023	800393	3822710	15.0766	57.1702	760	0.311799	1514.75	26383.8	128.125	115.312	1.78881	201	51.7217	25.0427	20.5749	-2.39347	3	153.001	-0.663426	1000	26.6574
24	Abi_cili	Abies cilicica	36.2583	34.5027	799173	3822720	297.567	57.1702	780	-0.485601	1480.97	25176	128.501	115.651	134.785	239	82.2729	25.3647	24.4708	-1.95462	3	169.813	-0.322423	1000	27.5476
25	Abi_cili	Abies cilicica	36.2599	34.5048	799313	3822960	348.743	57.1702	780	-0.258176	1465.51	25279	128.53	115.677	6.68993	220	65.3151	25.6134	25.9571	-1.67443	3	161.4	-0.551276	1000	19.9277
26	Abi_cili	Abies cilicica	36.255	34.5027	798870	3822700	55.3037	57.1702	785	0.000589543	1499.94	24886.4	128.4	115.56	15.5617	179	48.5433	25.5163	24.021	-1.81024	3	172.759	-0.169076	1000	1.68121
27	Abi_cili	Abies cilicica	36.2626	34.5057	799553	3823060	12.5049	33.4617	777	0.320866	1486.35	25499.1	128.613	115.751	1.96021	202	48.6622	25.6064	26.0982	-1.66367	3	159.364	-0.534222	1000	20.6597
28	Abi_cili	Abies cilicica	36.2644	34.5024	799732	3822700	341.56	23.55	772	0.172458	1589.48	25741	128.591	115.732	34.5728	214	59.5389	25.0548	23.4762	-2.27566	3	155.999	-0.375729	1000	14.5682
29	Abi_cili	Abies cilicica	36.2648	34.5049	799761	3822980	342.192	23.55	773	0.28735	1534.54	25716.2	128.566	115.71	2.85327	221	55.5422	25.4667	25.2848	-1.82772	3	153.183	-0.455114	1000	17.9343
30	Abi_cili	Abies cilicica	36.2615	34.5053	799456	3823020	305.905	57.1702	779	0.234153	1479.16	25386.3	128.577	115.72	2.48759	238	62.434	25.6284	26.1391	-1.64732	3	152.272	-0.343715	1000	24.6107
31	Abi_cili	Abies cilicica	36.273	34.5039	800517	3822900	124.393	57.1702	759	-0.00972308	1446.93	26469.8	128.023	115.221	2.7505	162	32.4405	25.3108	20.998	-2.12102	3	148.103	-0.0961219	1000	5.5774
32	Abi_cili	Abies cilicica	36.235	34.5045	797025	3822850	5.05707	59.1094	812	0.148644	1270.05	23024	128.736	115.862	4.44837	211	60.5478	26.5606	20.4076	-0.586634	3	168.778	-0.661171	1000	24.333
33	Abi_cili	Abies cilicica	36.2261	34.5047	796206	3822850	16.0858	44.6739	820	-0.0618268	1333.82	22222	129.441	116.497	2.93667	198	48.9899	26.4638	20.6576	-0.537938	3	143.679	-0.475351	1000	17.5099
34	Abi_cili	Abies cilicica	36.2481	34.504	798230	3822830	305.43	57.1702	799	-0.93398	1367.75	24240.8	127.665	114.899	56.9199	247	79.3635	26.5464	23.8662	-0.841475	3	173.098	-0.481986	1000	32.6056
35	Abi_cili	Abies cilicica	36.255	34.505	798864	3822970	56.7323	28.6795	787	0.334742	1456.02	24836.7	128.392	115.553	2.65398	166	33.0916	25.8689	25.6781	-1.42412	3	162.347	-0.21615	1000	13.0858
36	Abi_cili	Abies cilicica	36.255	34.5051	798859	3822970	56.7323	28.6795	787	0.334742	1456.02	24836.7	128.392	115.553	2.65398	166	33.0916	25.8689	25.6781	-1.42412	3	162.347	-0.21615	1000	13.0858
37	Abi_cili	Abies cilicica	36.2324	34.5024	796797	3822600	8.27087	54.1536	811	-0.0371057	1361.58	22849.4	129.16	116.244	5.01857	209	59.6247	26.1419	19.2547	-0.953379	3	153.877	-0.816453	1000	30.7843
38	Abi_cili	Abies cilicica	36.2331	34.5024	796859	3822610	21.0797	44.6739	810	-0.203402	1354.66	22908.7	129.069	116.163	1.14098	194	45.3583	26.1616	19.3069	-0.951667	3	164.25	-0.615649	1000	25.682
39	Abi_cili	Abies cilicica	36.2329	34.5021	796843	3822580	20.1169	57.1702	810	-0.0927454	1375.59	22883.4	129.114	116.203	3.53152	192	50.9689	26.1151	19.1383	-0.99298	3	166.819	-0.753734	1000	31.734
40	Abi_cili	Abies cilicica	36.2309	34.5022	796658	3822580	0.826214	57.1702	812	-0.39919	1385.83	22705.5	129.377	116.439	6.73995	217	64.1282	26.0613	18.9605	-0.994432	3	171.462	-1.18525	1000	42.211
41	Abi_cili	Abies cilicica	36.2313	34.502	796690	3822560	2.4344	57.1702	811	0.273466	1415.83	22739.5	129.32	116.388	5.34996	214	61.5646	26.0396	18.8299	-1.0307	3	165.595	-1.19046	1000	43.8752
42	Abi_cili	Abies cilicica	36.2322	34.502	796776	3822560	8.68418	57.1702	811	-0.0804183	1383.85	22824.1	129.201	116.281	2.74284	207	54.3235	26.0975	19.079	-0.993268	3	164.718	-0.973411	1000	37.2325
43	Abi_cili	Abies cilicica	36.2325	34.5024	796805	3822610	8.27087	54.1536	811	-0.0371057	1361.58	22849.4	129.16	116.244	5.01857	209	59.6247	26.1419	19.2547	-0.953379	3	153.877	-0.816453	1000	30.7843
44	Abi_cili	Abies cilicica	36.2295	34.5026	796529	3822630	20.7479	57.1702	814	-0.70106	1354.86	22578.1	129.423	116.481	9.03641	195	56.0638	26.1469	19.1975	-0.890067	3	170.687	-0.636437	1000	24.9186
45	Abi_cili	Abies cilicica	36.2194	34.5021	795596	3822530	322.803	44.6739	828	-0.133257	1399.8	21672.6	129.207	116.286	6.24944	245	64.81	26.5594	20.4128	-0.484068	3	129.571	-0.576802	1000	29.9471
46	Abi_cili	Abies cilicica	36.219	34.5018	795568	3822510	318.653	44.6739	828	0.0823071	1401.57	21647.7	129.196	116.276	10.044	247	67.4422	26.5591	20.318	-0.486887	3	158.682	-0.562688	1000	31.7295
47	Abi_cili	Abies cilicica	36.2185	34.5011	795524	3822430	320.581	54.9408	828	0.0976774	1417.26	21602.7	129.198	116.278	3.536	250	63.954	26.5178	20.5096	-0.531809	3	160.003	-0.648114	1000	35.4618
48	Abi_cili	Abies cilicica	36.216	34.4997	795299	3822270	327.275	57.1702	831	-0.32869	1383.5	21419	129.192	116.273	7.32761	246	67.4457	26.5521	22.1695	-0.495456	3	171.008	-0.661981	1000	32.219
49	Abi_cili	Abies cilicica	36.2196	34.5016	795620	3822480	322.497	57.1702	826	0.570562	1439.98	21711.6	129.253	116.328	3.519	244	63.8235	26.4522	19.9673	-0.591854	3	159.393	-0.53055	1000	29.0785
50	Abi_cili	Abies cilicica	36.2207	34.5014	795726	3822460	335.18	57.1702	824	0.393208	1472.56	21805.2	129.324	116.392	5.32577	220	65.4393	26.3129	19.7209	-0.729319	3	160.759	-0.395843	1000	16.3545
51	Abi_cili	Abies cilicica	36.222	34.5025	795838	3822590	351.138	57.1702	823	0.342741	1431.43	21900.5	129.4	116.46	10.3056	224	65.3422	26.3347	19.9738	-0.688794	3	143.725	-0.623892	1000	24.0855
52	Abi_cili	Abies cilicica	36.2224	34.5026	795874	3822600	348.909	57.1702	822	0.352871	1434.16	21930.2	129.427	116.484	71.097	223	75.6929	26.2977	19.8702	-0.723544	3	141.068	-0.564214	1000	22.5763
53	Abi_cili	Abies cilicica	36.2228	34.5019	795909	3822530	326.783	57.1702	821	-0.178664	1449.03	21968.9	129.43	116.487	29.9707	195	62.382	26.2203	19.4005	-0.807933	3	137.836	-0.208683	1000	5.36033
54	Abi_cili	Abies cilicica	36.2243	34.5013	796057	3822460	328.264	33.4617	818	0.770307	1490.88	22130.9	129.409	116.468	0.597971	222	53.2458	26.0871	18.6913	-0.958988	3	160.528	-0.349449	1000	16.9326
55	Abi_cili	Abies cilicica	36.2247	34.5012	796095	3822460	208.18	33.4617	818	1.22806	1494.81	22160.5	129.405	116.465	0.286837	211	48.6827	26.0797	18.6687	-0.967957	3	159.866	-0.393626	1000	15.4534
56	Abi_cili	Abies cilicica	36.2234	34.5002	795970	3822340	282.467	33.4617	818	0.0499739	1488.2	22061	129.414	116.473	0	188	39.6118	25.9816	19.0852	-1.07371	3	162.365	-0.145045	1000	3.5121
57	Abi_cili	Abies cilicica	36.217	34.4991	795393	3822190	295.849	57.1702	828	0.392261	1453.63	21521.8	129.298	116.368	3.70244	213	59.0591	26.3368	21.6869	-0.708825	3	162.45	-0.176293	1000	13.4541
58	Abi_cili	Abies cilicica	36.2175	34.4991	795439	3822200	292.998	57.1702	827	0.308211	1467.94	21576.4	129.295	116.366	1.67567	230	60.2049	26.3151	21.2847	-0.733291	3	160.477	-0.210199	1000	22.402
59	Abi_cili	Abies cilicica	36.2198	34.5007	795638	3822390	332.973	40.7045	825	0.173548	1472.59	21725.9	129.285	116.357	7.11618	232	64.0884	26.3454	20.1322	-0.702097	3	159.779	-0.505379	1000	22.6787
60	Abi_cili	Abies cilicica	36.2201	34.501	795667	3822420	325.808	57.1702	825	0.211894	1469.36	21750.7	129.294	116.364	7.7266	231	66.6382	26.3469	19.9756	-0.698673	3	160.433	-0.426771	1000	20.5944
61	Abi_cili	Abies cilicica	36.2226	34.5016	795897	3822490	91.6558	33.4617	821	-0.553613	1457.8	21978.1	129.429	116.486	12.8209	207	59.702	26.1561	19.0737	-0.878744	3	146.717	-0.443686	1000	14.6247
62	Abi_cili	Abies cilicica	36.2236	34.5007	795987	3822400	305.022	33.4617	819	0.122703	1488.06	22081.1	129.412	116.471	3.05337	208	51.1927	26.0383	18.8984	-1.01186	3	150.817	-0.199169	1000	10.3219
63	Abi_cili	Abies cilicica	36.2252	34.4996	796144	3822280	290.405	33.4617	816	0.0386422	1500.12	22248.1	129.365	116.428	6.03694	185	46.0576	25.8782	18.8052	-1.19833	3	144.732	-0.15813	1000	1.99906
64	Abi_cili	Abies cilicica	36.2213	34.4997	795783	3822270	87.8545	33.4617	821	0.141291	1496.13	21892.9	129.39	116.451	1.77272	172	31.9979	26.045	19.8145	-1.00952	3	163.532	-0.134843	1000	3.33622
65	Abi_cili	Abies cilicica	36.222	34.5013	795843	3822460	25.4951	33.4617	822	0.023646	1470.42	21923.6	129.404	116.464	1.81309	189	41.0693	26.1749	19.319	-0.86341	3	163.016	-0.38681	1000	15.7358
66	Abi_cili	Abies cilicica	36.2252	34.501	796139	3822440	31.0475	33.4617	817	0.571837	1498.3	22224.4	129.391	116.452	0.727866	184	38.3826	26.0339	18.6538	-1.0213	3	152.689	-0.239975	1000	8.2515
67	Abi_cili	Abies cilicica	36.2286	34.5012	796453	3822460	93.9298	57.1702	813	0.465167	1484.12	22515.9	129.354	116.419	3.90104	210	58.2718	25.992	18.3977	-1.07559	3	158.361	-0.540489	1000	20.002
68	Abi_cili	Abies cilicica	36.2345	34.501	796991	3822460	19.0311	57.1702	808	-0.339482	1411.41	23049.4	128.94	116.046	8.06291	193	57.1006	25.9892	18.8709	-1.16977	3	167.928	-0.808026	1000	33.5535
69	Abi_cili	Abies cilicica	36.2359	34.5017	797113	3822540	10.2049	41.4581	808	-0.0811693	1355.73	23154.7	128.751	115.876	12.6646	204	59.5771	26.1441	19.4067	-1.04138	3	171.938	-0.540782	1000	19.4922
70	Abi_cili	Abies cilicica	36.2162	34.4994	795318	3822230	328.915	57.1702	831	-0.239542	1399.88	21423.6	129.218	116.296	4.56278	247	64.5231	26.5108	22.1865	-0.535091	3	165.78	-0.716536	1000	34.2733
71	Abi_cili	Abies cilicica	36.2173	34.4987	795419	3822150	255.471	57.1702	827	-0.111495	1459.6	21556	129.328	116.395	3.61477	197	49.9892	26.267	21.5495	-0.778934	3	164.188	-0.0309755	1000	15.1219
72	Abi_cili	Abies cilicica	36.2719	34.4989	800434	3822340	17.7247	57.1702	759	0.867439	1641.28	26479.2	127.964	115.167	0.165971	197	46.8603	24.5688	17.6941	-2.95176	3	160.302	-0.462483	1000	20.0564
73	Abi_cili	Abies cilicica	36.2712	34.501	800358	3822570	37.1893	57.1702	761	-0.136104	1565.11	26352.5	128.124	115.311	5.33318	179	48.4373	24.8608	20.0056	-2.59408	3	155.595	-0.344252	1000	16.4018
74	Abi_cili	Abies cilicica	36.2679	34.4985	800068	3822280	20.8296	33.4617	764	0.0662474	1711.26	26131	128.328	115.495	5.45224	194	47.8955	24.4568	19.4125	-2.99307	3	140.174	-0.476128	1000	19.7277
75	Abi_cili	Abies cilicica	36.2597	34.5009	799311	3822520	327.886	57.1702	777	0.397052	1591.9	25355.9	128.562	115.705	1.89313	228	60.5819	25	22.9846	-2.34251	3	170.973	-0.409423	1000	19.4702
76	Abi_cili	Abies cilicica	36.2575	34.5001	799109	3822420	319.067	57.1702	779	-0.400931	1534.39	25160.2	128.523	115.671	1240.21	225	81.7751	24.9953	22.4206	-2.35625	3	163.75	-0.324097	1000	17.9673
77	Abi_cili	Abies cilicica	36.2316	34.5016	796723	3822520	9.49835	57.1702	811	0.567329	1442.13	22773.6	129.268	116.342	3.3008	204	55.2538	26.0156	18.7065	-1.06848	3	165.773	-1.04557	1000	41.0691
78	Abi_cili	Abies cilicica	36.2734	34.4994	800570	3822400	63.3052	57.1702	757	0.546582	1589.18	26619.8	127.658	114.892	0.371181	155	30.0757	24.7928	17.1551	-2.77417	3	153.105	-0.192632	1000	17.0435
79	Abi_cili	Abies cilicica	36.2418	34.4999	797666	3822360	4.42631	57.1702	800	0.212641	1442.04	23744.6	128.482	115.634	12.6745	214	68.4339	25.7948	20.0961	-1.48538	3	166.009	-0.975828	1000	36.569
80	Abi_cili	Abies cilicica	36.2186	34.5	795534	3822300	313.271	57.1702	826	1.22599	1487.92	21651.3	129.278	116.35	1.55351	238	56.8538	26.3348	20.6162	-0.715411	3	141.929	-0.371224	1000	24.6849
81	Abi_cili	Abies cilicica	36.2621	34.4978	799538	3822190	313.65	57.1702	771	0.133907	1709.63	25609.6	128.666	115.8	3.39557	228	63.9529	24.4085	20.8304	-2.97043	3	156.963	-0.324561	1000	18.6078
82	Abi_cili	Abies cilicica	36.223	34.4974	795945	3822030	52.3604	33.4617	816	-0.579988	1448.72	22078.1	129.414	116.473	165.734	174	54.7757	25.6678	19.6224	-1.4188	3	154.61	-0.15056	1000	2.99551
83	Abi_cili	Abies cilicica	36.2229	34.4963	795944	3821900	96.9475	57.0776	815	-0.372544	1448.97	22096.9	129.413	116.472	146.414	166	52.5324	25.5393	19.5156	-1.56042	3	151.126	-0.11904	1000	5.6065
84	Abi_cili	Abies cilicica	36.2222	34.4956	795882	3821830	97.2149	57.0776	816	-0.314434	1459.63	22052.3	129.393	116.454	5.42583	123	25.7488	25.5175	19.5389	-1.58883	3	149.25	-0.0517358	1000	19.097
85	Abi_cili	Abies cilicica	36.2254	34.4961	796175	3821890	210.758	33.4617	811	-0.660978	1457.05	22338.5	129.285	116.356	20.5004	159	39.1345	25.4675	18.7918	-1.66756	3	145.186	0.0312133	1000	16.7735
86	Abi_cili	Abies cilicica	36.2248	34.4963	796119	3821910	193.39	57.0776	813	-0.238332	1461.97	22274.5	129.321	116.389	2.64745	140	20.8626	25.5087	18.9786	-1.61422	3	151.343	0.0202465	1000	18.5504
87	Abi_cili	Abies cilicica	36.2401	34.4951	797531	3821830	81.864	33.4617	796	0.295506	1605.84	23680.4	129.036	116.133	0	186	39.1651	24.9422	17.7732	-2.30043	3	155.341	-0.216936	1000	4.41223
88	Abi_cili	Abies cilicica	36.2482	34.4954	798269	3821870	337.938	33.4617	786	0.119239	1636.32	24411.6	128.77	115.893	19.6896	213	64.7494	24.7347	18.7343	-2.58807	3	155.729	-0.349836	1000	13.3581
89	Abi_cili	Abies cilicica	36.2502	34.4943	798458	3821770	324.82	57.1702	783	0.103425	1678.95	24607.9	128.643	115.778	2.7844	221	62.0481	24.5797	18.4172	-2.78718	3	146.304	-0.337885	1000	15.6233
90	Abi_cili	Abies cilicica	36.2518	34.4954	798596	3821890	329.925	57.1702	782	0.14824	1673.48	24737.2	128.649	115.784	0.791668	231	59.1007	24.589	18.6973	-2.77555	3	161.096	-0.470688	1000	21.2349
91	Abi_cili	Abies cilicica	36.2479	34.4972	798231	3822080	308.978	57.1702	789	0.0402125	1590.59	24348.8	128.628	115.765	74.9937	216	70.7358	25.0742	19.6793	-2.24604	3	144.094	-0.258135	1000	13.385
92	Abi_cili	Abies cilicica	36.2352	34.4949	797079	3821780	174.704	33.4617	801	0.108641	1543.8	23240.8	128.991	116.092	8.01874	160	33.7991	25.1523	17.7517	-2.07933	3	157.906	-0.0726419	1000	7.88492
93	Abi_cili	Abies cilicica	36.2353	34.4972	797077	3822040	188.623	33.4617	803	0.0447178	1556.08	23203.7	129.059	116.153	1.76686	170	31.139	25.3711	18.0845	-1.82365	3	166.803	-0.103113	1000	4.87737
94	Abi_cili	Abies cilicica	36.244	34.4977	797876	3822120	12.1769	33.4617	794	-0.187448	1568.64	23988.7	128.725	115.853	22.7702	204	59.559	25.2587	19.3786	-2.02127	3	152.332	-0.603148	1000	23.2605
95	Abi_cili	Abies cilicica	36.255	34.4947	798898	3821820	28.13	33.4617	778	0.0252492	1678.58	25042.7	128.536	115.683	3.859	185	43.7838	24.4045	18.3406	-3.0039	3	165.187	-0.535083	1000	25.0389
96	Abi_cili	Abies cilicica	36.2566	34.495	799046	3821860	350.054	57.1702	776	0.289429	1669.53	25185.9	128.546	115.691	2.29609	229	62.5065	24.3394	18.3232	-3.0735	3	152.369	-0.757734	1000	29.2893
97	Abi_cili	Abies cilicica	36.2209	34.4945	795762	3821700	108.285	33.4617	818	0.397968	1494.17	21954.1	129.321	116.389	1.78059	142	22.0189	25.5851	19.7652	-1.53014	3	157.905	-0.0548196	1000	12.2363
98	Abi_cili	Abies cilicica	36.2229	34.4943	795953	3821680	83.9048	57.0776	814	-0.265665	1438.54	22166	129.215	116.293	237.809	177	61.2044	25.4681	18.7789	-1.68244	3	147.076	-0.163252	1000	2.13368
99	Abi_cili	Abies cilicica	36.2229	34.4975	795941	3822030	52.3604	33.4617	816	-0.579988	1448.72	22078.1	129.414	116.473	165.734	174	54.7757	25.6678	19.6224	-1.4188	3	154.61	-0.15056	1000	2.99551
100	Abi_cili	Abies cilicica	36.2281	34.4959	796419	3821870	147.472	33.4617	808	0.015244	1500.18	22575.3	129.153	116.237	0	180	35.9231	25.432	18.3478	-1.73582	3	161.799	-0.165884	1000	0.241652
101	Abi_cili	Abies cilicica	36.2114	34.4958	794885	3821810	301.199	33.4617	836	-0.449113	1384.31	21077	129.516	116.564	4.15383	249	60.0667	26.2867	23.9065	-0.716221	3	154.216	-0.475052	1000	36.7867
102	Abi_cili	Abies cilicica	36.2117	34.4965	794909	3821900	315.952	46.9831	836	0.0864498	1369.53	21091.3	129.424	116.482	5.74309	246	64.3905	26.3926	23.969	-0.619874	3	157.428	-0.517498	1000	30.6788
103	Abi_cili	Abies cilicica	36.2092	34.4953	794690	3821760	5.62932	44.6739	840	0.00269852	1382.53	20910.2	129.436	116.492	5.34503	213	58.9872	26.3827	24.7049	-0.628204	1	154.492	-0.85447	1000	31.6553
104	Abi_cili	Abies cilicica	36.2197	34.4971	795641	3821980	255.324	33.4617	821	0.18058	1488.22	21791.4	129.448	116.503	4.17957	199	48.3554	25.8432	20.8601	-1.21849	3	157.344	-0.0266914	1000	18.4991
105	Abi_cili	Abies cilicica	36.2187	34.498	795546	3822080	226.141	33.4617	824	0.238095	1482.68	21688.4	129.404	116.464	4.03898	170	34.3555	26.0357	21.0844	-1.01658	3	158.529	0.0597755	1000	20.1701
106	Abi_cili	Abies cilicica	36.2151	34.4968	795222	3821940	64.6646	33.4617	830	0.147919	1456.76	21382	129.496	116.546	2.2571	183	38.5838	26.1746	22.6529	-0.84386	3	169.349	-0.238626	1000	6.74174
107	Abi_cili	Abies cilicica	36.2322	34.4953	796801	3821820	188.813	57.1702	804	0.871437	1550.78	22969.6	128.983	116.084	0	171	33.8115	25.3053	17.8915	-1.9129	3	156.749	-0.0841897	1000	4.52734
108	Abi_cili	Abies cilicica	36.2664	34.4957	799942	3821970	61.4801	6.89133	764	0.506232	1801.84	26055.8	128.459	115.613	0.035016	176	26.8141	24.0385	17.5295	-3.4246	3	155.481	-0.159623	1000	3.53931
109	Abi_cili	Abies cilicica	36.2702	34.4931	800302	3821690	111.98	6.89133	760	0.281514	1757.05	26457.7	127.658	114.892	2.13617	133	12.6904	24.0663	14.8472	-3.57507	3	148.231	-0.0163308	1000	14.2695
110	Abi_cili	Abies cilicica	36.2701	34.4951	800286	3821910	71.9429	6.89133	760	0.0776144	1735.39	26390.8	127.949	115.154	48.1851	143	35.7518	24.1167	15.6345	-3.45326	3	159.539	-0.188001	1000	19.0366
111	Abi_cili	Abies cilicica	36.271	34.4933	800371	3821720	92.982	57.1702	759	0.865192	1742.96	26507.4	127.61	114.849	2.08864	115	13.0653	24.1189	14.7281	-3.52795	3	166.795	-0.0581887	1000	22.3133
112	Abi_cili	Abies cilicica	36.2519	34.4971	798603	3822080	319.774	57.1702	784	0.191606	1633.59	24704.2	128.58	115.722	31.1655	215	73.866	24.8621	19.7099	-2.49032	3	148.285	-0.284496	1000	12.7574
113	Abi_cili	Abies cilicica	36.2135	34.4968	795077	3821930	311.381	33.4617	833	-0.638252	1410.38	21234.1	129.462	116.516	4.39794	249	61.1833	26.3073	23.3385	-0.705237	3	169.171	-0.534701	1000	33.642
114	Abi_cili	Abies cilicica	36.2268	34.4938	796305	3821630	278.931	33.4617	810	0.614508	1504.72	22496.1	129.013	116.111	0.251704	192	40.205	25.3977	18.0202	-1.80445	3	151.698	-0.135238	1000	5.50695
115	Abi_cili	Abies cilicica	36.2232	34.4902	795994	3821220	82.9617	57.0776	814	0.0349477	1449.05	22276.3	128.793	115.914	387.504	177	55.6473	25.4074	17.4356	-1.84257	3	149.263	-0.153666	1000	1.36896
116	Abi_cili	Abies cilicica	36.2298	34.4902	796601	3821250	253.036	57.1702	806	0.617235	1506.62	22859.8	128.535	115.682	1.67599	197	50.108	25.2218	17.4826	-2.10423	3	164.341	0.00904304	1000	20.1362
117	Abi_cili	Abies cilicica	36.2227	34.4908	795940	3821290	57.8003	57.0776	815	0.0261221	1449.6	22206.1	128.876	115.988	1.02896	179	35.1812	25.4326	17.8327	-1.79645	3	155.639	-0.164615	1000	1.0779
118	Abi_cili	Abies cilicica	36.2262	34.4934	796257	3821590	266.975	33.4617	810	0.854882	1499.23	22476.8	128.977	116.079	1.16361	206	46.04	25.3918	17.9265	-1.81895	3	145.821	-0.0753437	1000	16.0513
119	Abi_cili	Abies cilicica	36.2321	34.4897	796811	3821200	175.064	57.1702	803	0.582939	1533.02	23077.1	128.415	115.573	2.24994	98	21.5987	25.1116	17.5222	-2.25257	3	160.786	0.0352482	1000	26.8784
120	Abi_cili	Abies cilicica	36.2402	34.4933	797539	3821620	176.336	57.1702	795	0.0288255	1603.27	23743	128.768	115.892	2.13909	167	33.7752	24.8606	17.9147	-2.44991	3	150.39	-0.0995258	1000	5.32182
121	Abi_cili	Abies cilicica	36.2373	34.4928	797274	3821560	254.467	57.1702	798	-0.122365	1551.5	23486.6	128.726	115.853	3.13317	184	47.7028	24.9667	17.6886	-2.34257	3	154.035	-0.130322	1000	2.91787
122	Abi_cili	Abies cilicica	36.2349	34.4918	797061	3821440	79.32	57.1702	800	0.00928017	1551.52	23300	128.603	115.743	0.36177	177	35.1533	25.0416	17.4091	-2.28746	3	147.354	-0.149978	1000	1.36358
123	Abi_cili	Abies cilicica	36.2326	34.4916	796846	3821410	312.869	33.4617	803	0.0359386	1532.56	23069	128.598	115.738	2.03831	240	59.5499	25.1602	17.3835	-2.15804	3	155.475	-0.405522	1000	25.3477
124	Abi_cili	Abies cilicica	36.2514	34.4929	798577	3821610	247.72	33.4617	781	-0.0236687	1701.41	24749.6	128.549	115.694	4.23626	181	43.463	24.4186	18.0037	-2.98564	3	162.903	-0.146416	1000	1.42879
125	Abi_cili	Abies cilicica	36.2445	34.4936	797934	3821670	255.891	33.4617	790	0.0398975	1625.72	24118.3	128.722	115.85	5.08988	197	49.0256	24.746	18.1188	-2.5864	3	157.201	-0.0451722	1000	13.5897
126	Abi_cili	Abies cilicica	36.2569	34.492	799085	3821520	334.85	33.4617	775	0.0850099	1742.4	25267	128.524	115.672	43.5115	204	67.4932	24.0355	17.4174	-3.41318	3	152.054	-0.287961	1000	9.07335
127	Abi_cili	Abies cilicica	36.2467	34.4896	798154	3821230	327.67	33.4617	786	0.0305145	1679.61	24399.3	128.318	115.486	1.97788	230	57.2812	24.4425	17.0483	-3.01126	3	151.491	-0.42328	1000	20.7032
128	Abi_cili	Abies cilicica	36.2422	34.4903	797734	3821300	330.134	33.4617	791	-0.289652	1624.94	23975.5	128.363	115.527	14.7882	232	67.5122	24.6661	17.5621	-2.75459	3	150.882	-0.48556	1000	22.5082
129	Abi_cili	Abies cilicica	36.2268	34.493	796311	3821550	165.948	33.4617	809	0.298242	1503.47	22541	128.92	116.028	0.0305662	170	28.7036	25.372	17.7716	-1.8534	3	149.132	-0.114655	1000	3.43192
130	Abi_cili	Abies cilicica	36.2077	34.4933	794553	3821530	133.436	33.4617	841	0.299545	1457.04	20806.5	129.343	116.408	0	179	32.3768	26.2898	25.141	-0.750626	3	169.704	-0.162249	1000	2.58904
131	Abi_cili	Abies cilicica	36.2051	34.4905	794327	3821210	283.156	33.4617	843	0.119084	1470.04	20630	129.295	116.365	0.437745	201	45.0956	26.1815	24.2548	-0.880217	3	163.084	-0.270543	1000	8.30077
132	Abi_cili	Abies cilicica	36.2049	34.491	794312	3821260	118.588	33.4617	843	0.0864063	1466.84	20624	129.294	116.365	0.381499	190	40.3052	26.2092	24.366	-0.849902	3	162.962	-0.252989	1000	5.39112
133	Abi_cili	Abies cilicica	36.2016	34.4911	794003	3821270	233.61	57.1702	848	0.191342	1441.92	20330.3	129.221	116.299	5.39546	202	59.2894	26.4613	24.2565	-0.588943	1	162.561	-0.348059	1000	11.196
134	Abi_cili	Abies cilicica	36.2089	34.492	794669	3821380	80.3392	56.0616	838	0.0503182	1450.28	20952.9	129.309	116.378	0.49919	178	35.3406	26.0837	23.9898	-0.984618	3	162.733	-0.156512	1000	1.11098
135	Abi_cili	Abies cilicica	36.2092	34.4938	794689	3821580	58.6849	33.4617	838	0.0131662	1450.2	20942.6	129.376	116.438	0.181809	179	33.6211	26.2367	24.3761	-0.801847	3	158.605	-0.163254	1000	2.17441
136	Abi_cili	Abies cilicica	36.2154	34.4929	795269	3821500	187.466	33.4617	827	-0.0109836	1455.79	21519.1	129.321	116.389	3.67126	168	33.313	25.801	21.3418	-1.29284	3	160.07	-0.0967558	1000	5.65639
137	Abi_cili	Abies cilicica	36.2148	34.4913	795216	3821320	127.978	57.0776	827	0.0471272	1449.9	21493.9	129.218	116.296	6.4104	178	42.1357	25.7279	20.9795	-1.39584	3	169.728	-0.151488	1000	0.721667
138	Abi_cili	Abies cilicica	36.2134	34.494	795081	3821630	128.691	33.4617	830	-0.131991	1448.91	21320.4	129.444	116.5	8.69019	173	40.3589	25.9838	22.3633	-1.06489	3	158.972	-0.139438	1000	2.12499
139	Abi_cili	Abies cilicica	36.2276	34.4939	796380	3821650	89.12	33.4617	809	-0.210808	1500.08	22584.8	128.965	116.069	1.97767	171	33.5286	25.3792	17.882	-1.83537	3	155.073	-0.13666	1000	3.863
140	Abi_cili	Abies cilicica	36.2179	34.4932	795491	3821540	104.984	57.0776	823	0.00515742	1448.98	21714.6	129.289	116.36	11.8088	172	47.4965	25.7105	20.6274	-1.39945	3	152.349	-0.1335	1000	2.67256
141	Abi_cili	Abies cilicica	36.223	34.4903	795974	3821230	73.774	57.0776	814	0.0500749	1449.68	22246.9	128.807	115.926	0.497384	178	35.0822	25.417	17.5442	-1.82891	3	151.818	-0.15862	1000	1.06587
142	Abi_cili	Abies cilicica	36.2298	34.4904	796596	3821270	282.129	57.1702	806	0.505732	1507.52	22854.4	128.56	115.704	0.964369	219	58.0407	25.2305	17.4628	-2.08924	3	162.086	-0.122104	1000	19.2955
143	Abi_cili	Abies cilicica	36.2719	34.4895	800468	3821290	115.578	6.89133	759	1.38767	1692.12	26666.6	126.882	114.193	0.736294	112	8.04497	24.1337	13.3515	-3.67858	3	147.768	0.0243691	1000	19.9016
144	Abi_cili	Abies cilicica	36.2456	34.4901	798049	3821280	187.961	33.4617	787	-0.76295	1649.8	24300.4	128.363	115.527	7.12955	201	54.093	24.5146	17.2625	-2.92166	3	149.814	-0.409971	1000	11.8054
145	Abi_cili	Abies cilicica	36.2191	34.4904	795614	3821240	42.2441	33.4617	820	1.40171	1497.24	21888	129	116.1	0.167365	178	31.3578	25.5468	18.9758	-1.64326	3	158.67	-0.226982	1000	11.8314
146	Abi_cili	Abies cilicica	36.2497	34.4895	798428	3821230	345.351	57.1702	782	-0.479057	1680.47	24665.1	128.356	115.52	18.3629	226	72.0835	24.2649	16.777	-3.19823	3	149.051	-0.594889	1000	23.3084
147	Abi_cili	Abies cilicica	36.2283	34.4868	796469	3820860	340.987	57.1702	807	0.346217	1516.52	22816.9	128.236	115.413	1.28933	239	60.6274	25.1529	17.3603	-2.24704	3	161.134	-0.798183	1000	33.683
148	Abi_cili	Abies cilicica	36.2274	34.4855	796393	3820720	313.408	57.1702	808	0.340543	1565.35	22758.8	128.123	115.311	7.19252	246	68.2697	25.1343	17.0098	-2.29294	3	167.356	-0.474639	1000	30.469
149	Abi_cili	Abies cilicica	36.2186	34.488	795581	3820970	135.17	57.0776	821	0.71341	1484.58	21911.7	128.798	115.918	1.26143	92	19.3152	25.4637	17.8964	-1.77949	3	168.455	0.083454	1000	23.8928
150	Abi_cili	Abies cilicica	36.2183	34.4869	795550	3820850	146.173	57.0776	821	-0.626853	1451.47	21906.4	128.695	115.826	10.0583	144	30.8538	25.4398	18.0074	-1.82863	3	162.392	-0.0334535	1000	10.884
151	Abi_cili	Abies cilicica	36.2198	34.4883	795684	3821010	128.139	57.0776	819	-0.636542	1447.68	22023.2	128.758	115.883	15.5862	128	33.9873	25.451	17.6935	-1.80227	3	159.534	0.00140942	1000	14.8782
152	Abi_cili	Abies cilicica	36.2189	34.4871	795608	3820880	137.547	57.0776	820	-0.253774	1445.74	21965.1	128.666	115.799	3.37318	152	29.9744	25.4285	17.8401	-1.84759	3	154.971	-0.0592079	1000	8.29902
153	Abi_cili	Abies cilicica	36.218	34.4874	795526	3820900	165.974	57.0776	822	-0.109134	1462.16	21871	128.745	115.871	4.87726	125	25.5992	25.4493	18.0897	-1.80714	3	164.86	0.0169487	1000	17.5684
154	Abi_cili	Abies cilicica	36.2288	34.4867	796516	3820860	352.63	57.1702	806	0.48207	1522	22846.3	128.221	115.399	5.09272	228	65.7673	25.1412	17.4066	-2.26332	3	162.286	-0.860725	1000	32.7914
155	Abi_cili	Abies cilicica	36.2301	34.4866	796636	3820850	77.7824	57.1702	805	-0.296845	1519.09	22963.8	128.159	115.343	7.88633	220	65.97	25.0947	17.4323	-2.32843	3	157.298	-0.831182	1000	29.8892
156	Abi_cili	Abies cilicica	36.2312	34.4858	796744	3820760	359.284	50.9176	802	0.380254	1580.34	23099.3	127.986	115.187	4.08721	219	58.5338	25.0178	17.2112	-2.45223	3	168.179	-0.755163	1000	28.3612
157	Abi_cili	Abies cilicica	36.2356	34.4854	797148	3820730	122.916	33.4617	797	0.203813	1604.74	23487.1	127.779	115.002	0	174	32.341	24.8415	16.9593	-2.69299	3	161.078	-0.12848	1000	2.09224
158	Abi_cili	Abies cilicica	36.2369	34.4862	797265	3820830	321.432	33.4617	796	-0.303849	1601.71	23586.9	127.852	115.067	4.51874	198	49.639	24.7978	17.1074	-2.72482	3	154.408	-0.208074	1000	6.2867
159	Abi_cili	Abies cilicica	36.2358	34.4869	797158	3820900	313.694	33.4617	797	-0.0665939	1582.4	23487	127.971	115.174	4.37579	232	61.2501	24.846	17.3522	-2.64474	3	151.458	-0.372493	1000	21.1387
160	Abi_cili	Abies cilicica	36.2378	34.4877	797338	3820990	298.586	33.4617	795	-0.0362568	1615.36	23646.4	128.024	115.222	1.31995	218	52.1999	24.762	17.4668	-2.72527	3	156.24	-0.199101	1000	14.6193
161	Abi_cili	Abies cilicica	36.2361	34.4893	797175	3821170	274.515	33.4617	798	-0.0832093	1553.66	23436.3	128.293	115.464	20.0458	201	56.7508	24.9107	17.5525	-2.50097	3	154.236	-0.113044	1000	9.82241
162	Abi_cili	Abies cilicica	36.2416	34.4869	797695	3820920	200.66	33.4617	790	0.135019	1666.98	24011	127.939	115.145	2.57602	164	33.3647	24.5702	16.9678	-2.95594	3	157.825	-0.0367672	1000	10.0067
163	Abi_cili	Abies cilicica	36.2409	34.4884	797625	3821080	290.536	33.4617	792	0.157062	1663.48	23894.9	128.117	115.305	0.446897	199	42.359	24.6466	17.3741	-2.83151	3	152.711	-0.152585	1000	7.23081
164	Abi_cili	Abies cilicica	36.2411	34.4892	797635	3821170	319.295	33.4617	792	0.185581	1656.29	23908.1	128.226	115.403	2.46916	201	47.5511	24.6637	17.4696	-2.78829	3	156.347	-0.354469	1000	10.7654
165	Abi_cili	Abies cilicica	36.2371	34.4895	797273	3821190	276.861	33.4617	797	0.239511	1585.42	23548.8	128.296	115.466	2.39521	215	52.7523	24.8561	17.5717	-2.56056	3	152.105	-0.115554	1000	17.8682
166	Abi_cili	Abies cilicica	36.2457	34.485	798074	3820720	22.661	57.1702	784	-0.608437	1651.64	24404.2	127.725	114.953	2.86888	191	49.2185	24.3408	16.1081	-3.25711	3	148.091	-0.446423	1000	16.9537
167	Abi_cili	Abies cilicica	36.2421	34.4854	797745	3820750	160.528	57.1702	789	-0.65442	1605.31	24074.9	127.692	114.923	7.70585	129	29.048	24.5436	16.4297	-3.04119	3	147.586	0.00635083	1000	15.7543
168	Abi_cili	Abies cilicica	36.2364	34.486	797220	3820800	174.506	33.4617	796	0.0743828	1602.94	23563.4	127.823	115.041	0.552107	187	38.7505	24.8089	17.0461	-2.71909	3	155.183	-0.204613	1000	3.02383
169	Abi_cili	Abies cilicica	36.251	34.4863	798563	3820880	314.966	33.4617	779	-0.235224	1761.49	24876.5	128.068	115.261	3.96959	230	60.9428	24.0055	15.4118	-3.54918	3	145.8	-0.346757	1000	19.4522
170	Abi_cili	Abies cilicica	36.2474	34.4859	798228	3820830	275.718	57.1702	783	1.0295	1692.38	24528.5	127.921	115.129	0.450042	218	54.3058	24.2716	16.0486	-3.28898	3	141.853	-0.101832	1000	21.8432
171	Abi_cili	Abies cilicica	36.2456	34.4873	798061	3820980	158.889	57.1702	786	-0.594497	1647.85	24353.4	128.094	115.284	13.6406	158	41.4598	24.3813	16.6438	-3.12916	3	151.678	-0.0835205	1000	7.13232
172	Abi_cili	Abies cilicica	36.2498	34.4883	798438	3821090	299.28	57.1702	782	0.132808	1719.63	24685.9	128.289	115.46	0.371024	223	57.9908	24.1928	16.3598	-3.29287	3	162.484	-0.212339	1000	17.7324
173	Abi_cili	Abies cilicica	36.2337	34.4872	796971	3820930	345.496	57.1702	800	-0.299074	1532.42	23304.8	128.084	115.276	8.50727	234	69.5431	24.9397	17.5345	-2.51612	3	161.863	-0.780688	1000	30.759
174	Abi_cili	Abies cilicica	36.2182	34.4872	795545	3820880	157.665	57.0776	821	-0.341348	1458.41	21900.4	128.73	115.857	2.05071	120	21.8307	25.4443	17.9885	-1.81606	3	159.935	0.029507	1000	18.0249
175	Abi_cili	Abies cilicica	36.2179	34.4889	795506	3821070	251.151	33.4617	822	0.663173	1504.46	21834.9	128.9	116.01	0	186	38.4471	25.5098	18.4912	-1.70605	3	161.29	-0.174414	1000	4.11579
176	Abi_cili	Abies cilicica	36.2208	34.4895	795773	3821140	113.921	57.0776	817	-0.165575	1449.69	22087.6	128.814	115.933	15.077	162	38.4968	25.4583	17.8726	-1.78191	3	155.604	-0.0929573	1000	5.77664
177	Abi_cili	Abies cilicica	36.2049	34.4886	794314	3821000	249.61	33.4617	841	0.0800773	1474.19	20672.3	129.303	116.373	1.05095	194	42.5149	25.9877	23.4767	-1.09152	3	165.393	0.00434449	1000	19.7834
178	Abi_cili	Abies cilicica	36.202	34.4873	794056	3820840	229.293	57.1702	845	0.0438873	1412.79	20446.5	129.238	116.314	105.699	175	56.349	26.1602	23.1188	-0.916213	1	163.297	0.0399169	1000	18.2099
179	Abi_cili	Abies cilicica	36.2024	34.4892	794089	3821050	105.633	57.1702	845	-0.0015651	1446.67	20431.4	129.302	116.372	3.21826	174	39.5608	26.2313	23.5663	-0.824017	1	162.246	-0.136625	1000	2.17827
180	Abi_cili	Abies cilicica	36.1982	34.4903	793691	3821160	273.429	57.1702	853	0.0679666	1418.42	20025.4	129.201	116.281	6.63914	210	61.3431	26.6694	25.2083	-0.36452	1	153.315	-0.0911908	1000	15.9358
181	Abi_cili	Abies cilicica	36.2089	34.4873	794686	3820860	131.73	33.4617	834	0.486495	1500.24	21055.3	129.093	116.184	0	173	28.9963	25.7136	22.2573	-1.43914	3	157.669	-0.130531	1000	3.65791
182	Abi_cili	Abies cilicica	36.2116	34.4864	794938	3820770	54.4648	57.0776	830	-0.0287119	1446.27	21338	128.824	115.941	22.0898	178	51.7009	25.6272	21.1039	-1.59386	3	158.35	-0.168752	1000	2.23463
183	Abi_cili	Abies cilicica	36.2194	34.4883	795652	3821010	123.13	57.0776	819	-0.630177	1455.91	21993.8	128.774	115.897	7.1438	103	26.9426	25.4568	17.7773	-1.79239	3	164.489	0.0405564	1000	21.3772
184	Abi_cili	Abies cilicica	36.2199	34.488	795699	3820980	122.802	57.0776	819	-0.456122	1444.08	22029.2	128.733	115.86	18.948	140	38.1385	25.4429	17.5752	-1.8167	3	160.012	-0.0332155	1000	11.5739
185	Abi_cili	Abies cilicica	36.2261	34.486	796277	3820780	328.764	57.1702	810	-0.104719	1492.95	22629.3	128.255	115.429	7.33647	236	69.1006	25.201	16.9515	-2.18993	3	155.7	-0.506367	1000	24.5645
186	Abi_cili	Abies cilicica	36.2097	34.49	794752	3821170	57.1014	51.6826	834	0.0307992	1448.99	21082.6	129.23	116.307	7.73445	179	41.1913	25.8611	22.7865	-1.24677	3	163.995	-0.167204	1000	1.66824
187	Abi_cili	Abies cilicica	36.2322	34.4872	796829	3820920	333.29	57.1702	802	-0.52472	1509.55	23157.7	128.144	115.329	0.295811	235	59.1007	25.0156	17.5445	-2.41907	3	165.343	-0.583512	1000	24.8203
188	Abi_cili	Abies cilicica	36.2671	34.4859	800040	3820880	164.356	6.89133	765	-0.378111	1794.69	26316.6	127.461	114.715	11.1138	81	17.5958	23.5413	14.186	-4.19887	3	135.19	0.0770301	1000	29.0335
189	Abi_cili	Abies cilicica	36.2108	34.4839	794874	3820490	135.669	34.6107	832	-0.00147144	1450.05	21337.4	128.364	115.527	0	180	37.0251	25.7459	20.8913	-1.56574	3	151.059	-0.161669	1000	0.100058
190	Abi_cili	Abies cilicica	36.2252	34.4817	796203	3820300	255.16	57.1702	809	-0.0866365	1553.77	22670.7	127.846	115.062	6.38502	197	55.1445	25.0388	17.2012	-2.46055	3	168.249	-0.0370556	1000	15.2528
191	Abi_cili	Abies cilicica	36.2283	34.4816	796495	3820280	98.5565	33.4617	804	0.376795	1601.4	22963.4	127.579	114.821	0.446331	165	27.5455	24.946	16.9237	-2.62333	3	152.936	-0.111518	1000	5.25068
192	Abi_cili	Abies cilicica	36.23	34.4813	796651	3820260	139.394	33.4617	801	-0.110417	1564.64	23116.3	127.408	114.667	4.79346	128	21.0256	24.8902	16.7902	-2.72367	3	144.504	0.0191148	1000	14.7894
193	Abi_cili	Abies cilicica	36.2235	34.4816	796046	3820280	250.523	33.4617	812	-0.364192	1502.61	22530.8	127.955	115.159	46.2743	193	64.2554	25.0733	17.4543	-2.39811	3	141.283	-0.0348833	1000	13.3435
194	Abi_cili	Abies cilicica	36.2332	34.4848	796929	3820660	151.317	33.4617	799	0.188062	1606.73	23299.6	127.752	114.976	0.824367	171	30.359	24.9114	16.864	-2.6223	3	157.05	-0.117012	1000	2.8779
195	Abi_cili	Abies cilicica	36.2274	34.4852	796394	3820680	309.099	57.1702	808	0.425693	1575.89	22764.9	128.092	115.282	5.67466	241	64.4939	25.1235	16.9675	-2.31189	3	160.948	-0.383256	1000	26.7175
196	Abi_cili	Abies cilicica	36.2263	34.4832	796296	3820460	286.287	33.4617	808	-0.288726	1568.4	22720	127.941	115.147	11.2362	225	66.3538	25.0782	16.6702	-2.39569	3	161.025	-0.187398	1000	21.1064
197	Abi_cili	Abies cilicica	36.228	34.4828	796455	3820430	250.911	33.4617	806	0.133129	1601.88	22879.2	127.761	114.985	0	185	38.359	25.0069	16.7669	-2.51498	3	165.409	-0.187052	1000	1.99888
198	Abi_cili	Abies cilicica	36.2286	34.4841	796505	3820560	194.478	33.4617	805	-0.00930919	1600.37	22906.6	127.88	115.092	0.0104439	179	32.2621	25.0389	16.8422	-2.4528	3	166.016	-0.158653	1000	0.335369
199	Abi_cili	Abies cilicica	36.2341	34.4827	797015	3820420	155.013	33.4617	797	-0.261923	1555.11	23436.2	127.394	114.654	4.73502	147	26.3303	24.8317	16.3496	-2.79147	3	158.462	-0.0380409	1000	10.065
200	Abi_cili	Abies cilicica	36.2403	34.4814	797597	3820310	279.958	57.1702	788	0.869714	1682.47	24018.3	127.021	114.319	0.7456	222	57	24.6292	15.6353	-3.09986	3	163.405	-0.116934	1000	22.7556
201	Abi_cili	Abies cilicica	36.241	34.4831	797654	3820500	323.384	57.1702	788	-0.0752374	1625.1	24034.5	127.333	114.6	7.24638	244	68.5891	24.5908	15.7675	-3.07087	3	159.174	-0.550648	1000	28.8004
202	Abi_cili	Abies cilicica	36.2424	34.4828	797782	3820460	328.076	57.1702	786	0.065414	1686.16	24187.4	127.329	114.596	4.93479	243	65.249	24.4889	15.6754	-3.18398	3	141.018	-0.59561	1000	29.9267
203	Abi_cili	Abies cilicica	36.2439	34.4826	797919	3820440	332.368	57.1702	785	0.372227	1736.48	24310.9	127.319	114.587	8.38465	229	68.9445	24.4048	15.6273	-3.27911	3	154.413	-0.458757	1000	20.975
204	Abi_cili	Abies cilicica	36.244	34.484	797920	3820600	310.633	57.1702	786	0.0716244	1674.79	24280.8	127.526	114.773	2.74764	247	62.434	24.42	15.9528	-3.21526	3	161.303	-0.488473	1000	31.8443
205	Abi_cili	Abies cilicica	36.2097	34.4848	794766	3820590	133.779	33.4617	834	-0.0317476	1452.66	21200.9	128.543	115.689	1.49715	172	31.2269	25.7882	21.2837	-1.47906	3	149.629	-0.126962	1000	2.65174
206	Abi_cili	Abies cilicica	36.2097	34.4835	794777	3820450	92.1684	33.4617	834	-0.0188665	1450.44	21233.3	128.26	115.434	1.71091	179	32.5043	25.8515	21.0168	-1.47279	3	153.42	-0.158949	1000	0.648785
207	Abi_cili	Abies cilicica	36.2072	34.4838	794547	3820470	204.116	57.1702	837	0.324975	1449.72	21021.9	128.329	115.496	1.48352	175	35.2314	25.9819	21.2888	-1.31369	2	127.508	-0.0889264	1000	4.05607
208	Abi_cili	Abies cilicica	36.2063	34.4855	794456	3820660	172.245	33.4617	838	-0.157854	1451.29	20895.2	128.728	115.855	2.40528	171	32.5543	25.9291	22.139	-1.28308	1	164.003	-0.122933	1000	3.57318
209	Abi_cili	Abies cilicica	36.2095	34.4849	794753	3820600	133.779	33.4617	834	-0.0317476	1452.66	21200.9	128.543	115.689	1.49715	172	31.2269	25.7882	21.2837	-1.47906	3	149.629	-0.126962	1000	2.65174
210	Abi_cili	Abies cilicica	36.2241	34.4833	796097	3820460	323.807	33.4617	812	0.257227	1520	22514.9	128.102	115.292	1.50679	237	56.5733	25.1488	16.6674	-2.28175	3	162.634	-0.466647	1000	24.7654
211	Abi_cili	Abies cilicica	36.2505	34.482	798528	3820400	328.847	57.1702	778	-0.272784	1741.75	24910.3	127.399	114.659	25.4613	205	66.1201	23.9772	14.7226	-3.73234	3	121.213	-0.293536	1000	9.39371
212	Abi_cili	Abies cilicica	36.2542	34.4845	798860	3820690	307.863	33.4617	774	0.0986715	1824.34	25204.5	127.908	115.117	2.3945	225	57.4143	23.7581	14.6588	-3.85801	3	144.593	-0.270796	1000	17.5373
213	Abi_cili	Abies cilicica	36.2681	34.4837	800139	3820640	59.4684	6.89133	763	0.00647814	1700.57	26447.5	126.609	113.949	15.6886	167	32.6751	23.7291	13.4716	-4.18799	3	131.892	-0.204362	1000	11.5807
214	Abi_cili	Abies cilicica	36.2113	34.485	794916	3820620	63.6633	33.4617	831	0.040512	1449.82	21340.7	128.571	115.714	5.83008	179	38.5539	25.688	21.0042	-1.58309	3	141.083	-0.162806	1000	0.963902
215	Abi_cili	Abies cilicica	36.2197	34.4788	795713	3819960	8.84776	53.0528	817	-0.225432	1497.86	22274.2	127.707	114.936	2.028	194	47.1357	25.1781	19.2662	-2.33871	3	157.077	-0.329232	1000	9.2282
216	Abi_cili	Abies cilicica	36.2165	34.4772	795423	3819770	329.752	33.4617	822	-0.105305	1488.97	22023.4	127.366	114.629	4.80715	192	46.4603	25.3959	20.0927	-2.17612	3	157.626	-0.208096	1000	4.09489
217	Abi_cili	Abies cilicica	36.2196	34.4774	795704	3819790	273.743	57.1702	817	0.530416	1565.21	22285.8	127.453	114.707	1.49091	213	54.9869	25.1746	19.6043	-2.40026	3	165.252	-0.527251	1000	19.1512
218	Abi_cili	Abies cilicica	36.2198	34.4778	795724	3819850	27.644	57.1702	816	0.565378	1540.62	22301.2	127.544	114.789	0.532997	186	43.8012	25.1593	19.4568	-2.3964	3	162.07	-0.519136	1000	24.3757
219	Abi_cili	Abies cilicica	36.2192	34.4782	795667	3819880	280.645	57.1702	818	0.626267	1531.11	22236	127.565	114.809	0.963325	226	58.7078	25.2125	19.5208	-2.33287	3	163.717	-0.622413	1000	24.9626
220	Abi_cili	Abies cilicica	36.2119	34.4772	794995	3819760	241.368	57.1702	829	0.27714	1429.78	21622.6	127.175	114.458	9.9835	185	53.0431	25.7693	20.8721	-1.80817	3	156.91	0.0462617	1000	23.2301
221	Abi_cili	Abies cilicica	36.219	34.4794	795647	3820020	11.4615	33.4617	819	0.0572084	1491.41	22173.2	127.758	114.982	3.80329	193	47.3558	25.2587	19.271	-2.23839	3	157.672	-0.307268	1000	8.76408
222	Abi_cili	Abies cilicica	36.2166	34.4771	795428	3819750	321.644	33.4617	821	-0.102136	1490.96	22030.4	127.324	114.592	2.32778	196	45.766	25.3925	20.121	-2.18924	3	151.536	-0.208956	1000	5.43862
223	Abi_cili	Abies cilicica	36.2157	34.4812	795335	3820210	335.348	81.4891	824	-0.0809393	1451.91	21841.3	127.913	115.121	9.7581	189	61.3104	25.4856	19.7042	-1.95344	3	151.257	-0.205793	1000	3.29019
224	Abi_cili	Abies cilicica	36.2252	34.4797	796211	3820060	215.206	33.4617	809	-0.343056	1511.19	22722.6	127.63	114.867	9.54258	154	33.4068	24.9456	17.9274	-2.61214	3	148.897	0.0784822	1000	22.8926
225	Abi_cili	Abies cilicica	36.2272	34.48	796393	3820110	216.49	33.4617	806	0.163876	1567.38	22885.2	127.502	114.752	0.653902	169	27.8108	24.9178	17.4097	-2.67191	3	148.198	0.00305707	1000	13.1264
226	Abi_cili	Abies cilicica	36.2283	34.4787	796500	3819960	156.187	33.4617	803	-0.733955	1510.72	23034.8	127.23	114.507	5.86099	101	22.4126	24.8366	17.401	-2.82348	3	153.073	0.0626444	1000	22.5381
227	Abi_cili	Abies cilicica	36.2242	34.4777	796123	3819840	35.0846	57.1702	809	-0.0537072	1522.15	22680.9	127.482	114.734	3.10274	176	39.8249	24.9181	18.6304	-2.67605	3	142.151	-0.485338	1000	24.7959
228	Abi_cili	Abies cilicica	36.2237	34.4792	796079	3820010	322.585	33.4617	811	-0.281733	1490	22618.5	127.693	114.924	11771.3	184	64.3795	24.9606	18.4084	-2.58134	3	131.65	-0.184903	1000	1.55002
229	Abi_cili	Abies cilicica	36.2214	34.478	795873	3819870	342.691	57.1702	814	-0.0740637	1521.26	22440.5	127.632	114.869	32.1329	225	72.8847	25.0426	19.13	-2.50493	3	158.831	-0.533288	1000	21.0703
230	Abi_cili	Abies cilicica	36.2223	34.4793	795952	3820020	33.2331	33.4617	813	-0.0970233	1490.7	22494.9	127.859	115.073	8.15567	182	49.0713	24.9996	18.567	-2.50088	3	142.926	-0.211834	1000	4.76429
231	Abi_cili	Abies cilicica	36.2231	34.4773	796028	3819800	16.9715	57.1702	811	0.596616	1554.89	22600	127.53	114.777	2.16903	198	50.6274	24.9381	18.9696	-2.64324	3	155.213	-0.543264	1000	21.8067
232	Abi_cili	Abies cilicica	36.2123	34.4791	795025	3819970	267.467	53.771	829	0.283605	1459.23	21602.5	127.475	114.727	1.25295	192	47.6304	25.7657	20.9503	-1.74402	3	161.6	-0.109067	1000	6.55286
233	Abi_cili	Abies cilicica	36.2332	34.4769	796959	3819790	197.219	33.4617	795	-0.207168	1547.45	23512.8	126.709	114.038	4447.66	177	53.5591	24.6837	16.6945	-3.11172	3	149.611	-0.142657	1000	1.80983
234	Abi_cili	Abies cilicica	36.233	34.478	796931	3819900	221.588	33.4617	796	-0.0463701	1557.57	23457.5	126.837	114.153	1.95202	176	34.0249	24.7263	16.6157	-3.03527	3	160.154	-0.0499845	1000	8.37691
235	Abi_cili	Abies cilicica	36.2319	34.4793	796830	3820050	309.813	33.4617	797	-0.114341	1552.74	23337.3	127.021	114.319	2.74735	194	45.5483	24.7868	16.6839	-2.92621	3	154.081	-0.186129	1000	4.85825
236	Abi_cili	Abies cilicica	36.2313	34.4805	796767	3820170	218.545	33.4617	799	-0.377295	1546.96	23252.8	127.205	114.485	3312.83	180	61.6352	24.8311	16.7073	-2.83507	3	154.753	-0.146563	1000	1.30695
237	Abi_cili	Abies cilicica	36.2273	34.481	796398	3820220	229.487	33.4617	806	0.246022	1590.23	22859.3	127.625	114.862	2.521	179	36.8611	24.9613	17.1597	-2.59612	3	148.213	-0.0110736	1000	11.7042
238	Abi_cili	Abies cilicica	36.2384	34.4771	797433	3819820	236.151	33.4617	787	-0.00327993	1584.78	23974.6	126.404	113.763	4.47745	182	40.8337	24.6257	15.8468	-3.24625	3	144.577	0.0094903	1000	16.2789
239	Abi_cili	Abies cilicica	36.2353	34.4804	797139	3820180	331.459	33.4617	793	0.0372595	1576.58	23604.1	127.014	114.313	4.75314	217	56.3085	24.7634	16.2014	-2.95346	3	157.237	-0.354638	1000	14.4638
240	Abi_cili	Abies cilicica	36.2407	34.4788	797637	3820010	315.543	57.1702	785	-0.151217	1659.78	24134.1	126.672	114.004	1.60014	226	59.996	24.5657	15.4821	-3.25036	3	155.461	-0.313495	1000	18.0209
241	Abi_cili	Abies cilicica	36.2404	34.4795	797610	3820090	322.951	57.1702	786	-0.281667	1644.36	24091.9	126.735	114.061	12.5325	203	58.1814	24.6052	15.5525	-3.19225	3	159.428	-0.261303	1000	8.41348
242	Abi_cili	Abies cilicica	36.2429	34.4764	797846	3819760	206.328	57.1702	782	0.307608	1656	24397.3	126.46	113.814	0.587531	138	21.4509	24.3184	15.042	-3.57218	3	158.53	0.0880474	1000	25.4813
243	Abi_cili	Abies cilicica	36.2396	34.4799	797537	3820130	246.743	57.1702	787	-0.0695925	1631.07	23991.2	126.792	114.113	7.7279	192	53.7298	24.6746	15.6862	-3.10252	3	155.926	0.00259107	1000	19.9686
244	Abi_cili	Abies cilicica	36.2445	34.4775	797998	3819880	181.203	57.1702	781	-0.152057	1720.35	24517.7	126.654	113.988	6.00675	100	25.7673	24.2353	14.7448	-3.61898	3	145.638	0.0326503	1000	28.0553
245	Abi_cili	Abies cilicica	36.2444	34.4805	797974	3820220	165.225	33.4617	783	0.0945472	1754.67	24412.1	127.049	114.344	0.0285376	170	28.2983	24.3394	15.2622	-3.41317	3	164.996	-0.116297	1000	3.55833
246	Abi_cili	Abies cilicica	36.2491	34.4765	798423	3819790	206.639	57.1702	776	-0.0709285	1691.35	24947	126.71	114.039	5.79278	146	30.6982	23.9025	14.6667	-3.97321	3	146.89	0.0679637	1000	21.6254
247	Abi_cili	Abies cilicica	36.2412	34.477	797693	3819820	227.071	57.1702	784	-0.23108	1630.99	24238	126.452	113.807	5.88601	164	37.7673	24.4554	15.3393	-3.42298	3	153.868	0.0866379	1000	25.872
248	Abi_cili	Abies cilicica	36.2462	34.4799	798144	3820160	32.7926	33.4617	781	-0.116059	1749.02	24600.4	127.021	114.319	7.63875	184	46.6815	24.195	14.9884	-3.57887	3	129.789	-0.215206	1000	3.20572
249	Abi_cili	Abies cilicica	36.2454	34.4787	798067	3820020	269.748	33.4617	781	0.178099	1760.16	24544	126.82	114.138	0	180	35.215	24.2326	14.7768	-3.58365	3	127.491	-0.147181	1000	0.800537
250	Abi_cili	Abies cilicica	36.2508	34.48	798567	3820180	342.72	33.4617	776	0.326312	1806.26	25011.3	127.132	114.419	0.121604	198	43.1355	23.9041	14.6122	-3.87417	3	129.715	-0.255163	1000	7.0358
251	Abi_cili	Abies cilicica	36.2338	34.4802	797001	3820150	324.743	33.4617	795	-0.00835142	1566.13	23493.4	127.039	114.335	5.47381	215	57.0256	24.7797	16.3639	-2.92986	3	150.683	-0.304701	1000	13.0444
252	Abi_cili	Abies cilicica	36.2416	34.4787	797723	3820010	286.19	57.1702	784	0.923091	1698.28	24228.4	126.669	114.002	1.83066	219	58.7453	24.4854	15.3013	-3.33961	3	137.52	-0.136035	1000	17.3965
253	Abi_cili	Abies cilicica	36.2201	34.4788	795747	3819950	155.808	33.6489	816	-0.238528	1497.44	22303.4	127.716	114.944	64.0566	191	61.7055	25.1542	19.2069	-2.3629	3	159.404	-0.260497	1000	6.11628
254	Abi_cili	Abies cilicica	36.219	34.4795	795644	3820030	11.4615	33.4617	819	0.0572084	1491.41	22173.2	127.758	114.982	3.80329	193	47.3558	25.2587	19.271	-2.23839	3	157.672	-0.307268	1000	8.76408
255	Abi_cili	Abies cilicica	36.2153	34.4761	795312	3819640	263.665	33.4617	823	0.0570634	1480.05	21942.4	127.12	114.408	12.7621	196	55.9718	25.4797	20.3948	-2.13971	3	151.997	-0.0918434	1000	9.54195
256	Abi_cili	Abies cilicica	36.2142	34.4754	795215	3819560	287.94	33.4617	825	0.098512	1464.31	21877.1	126.966	114.27	6.7944	209	54.2855	25.5478	20.5259	-2.09989	3	157.685	-0.153574	1000	11.7109
257	Abi_cili	Abies cilicica	36.2209	34.4748	795831	3819510	275.604	33.4617	813	0.315666	1614.8	22495.1	127.138	114.424	1.91699	212	51.6029	25.0051	19.8139	-2.65881	3	147.72	-0.100733	1000	17.2494
258	Abi_cili	Abies cilicica	36.2215	34.4756	795886	3819610	50.4138	33.4617	813	0.134558	1607.37	22502.7	127.269	114.542	1.98641	196	45.7303	24.995	19.6117	-2.64004	3	166.331	-0.35885	1000	11.1765
259	Abi_cili	Abies cilicica	36.2192	34.4746	795680	3819490	253.383	57.1702	816	-0.44939	1547.43	22356.9	127.046	114.342	15.4824	199	60.9137	25.1296	20.0689	-2.54249	3	146.533	-0.0140437	1000	24.2629
260	Abi_cili	Abies cilicica	36.2194	34.4726	795708	3819260	247.316	57.1702	815	-0.0296935	1533.34	22408.9	126.764	114.087	2.63102	192	48.8961	25.0986	20.3129	-2.64158	3	145.934	0.00388461	1000	19.3357
261	Abi_cili	Abies cilicica	36.2198	34.4768	795722	3819740	243.469	57.1702	816	0.970835	1588.79	22328.9	127.381	114.643	0.623568	211	51.5246	25.1406	19.6473	-2.45396	3	163.476	-0.522332	1000	20.7853
262	Abi_cili	Abies cilicica	36.221	34.4753	795841	3819560	317.928	33.4617	813	0.294301	1611.21	22480.7	127.218	114.496	0.0377184	203	45.8994	25.0153	19.7092	-2.62914	3	160.081	-0.217635	1000	8.62648
263	Abi_cili	Abies cilicica	36.2194	34.4757	795689	3819610	234.727	57.1702	816	0.672471	1586.24	22328	127.208	114.488	1.81271	176	38.7836	25.1475	19.8831	-2.48569	3	151.617	0.0749345	1000	24.3049
264	Abi_cili	Abies cilicica	36.227	34.475	796393	3819560	287.831	33.4617	804	-0.0590325	1569.96	23012.2	126.926	114.233	15.9159	214	63.4494	24.759	17.9591	-2.97869	3	153.583	-0.161647	1000	14.2612
265	Abi_cili	Abies cilicica	36.2279	34.4753	796475	3819590	288.786	33.4617	802	0.241654	1589.73	23092.7	126.89	114.201	1.40251	210	51.0289	24.7367	17.5656	-3.0115	3	161.759	-0.156255	1000	11.9929
266	Abi_cili	Abies cilicica	36.2291	34.475	796588	3819560	147.354	33.4617	800	0.543501	1602.82	23209.4	126.802	114.122	0	182	34.9077	24.6964	17.2718	-3.07619	3	163.085	-0.159854	1000	2.45818
267	Abi_cili	Abies cilicica	36.2284	34.476	796523	3819660	135.597	33.4617	802	0.778284	1579.9	23130.4	126.928	114.235	1.57744	218	52.3288	24.7422	17.328	-2.99673	3	158.39	-0.709357	1000	27.2605
268	Abi_cili	Abies cilicica	36.2254	34.4765	796239	3819710	31.9889	33.4617	807	-0.435411	1522.98	22824.8	127.236	114.512	272.551	182	55.4957	24.8534	18.3951	-2.80358	3	149.15	-0.409109	1000	19.6602
269	Abi_cili	Abies cilicica	36.2233	34.4731	796063	3819330	146.846	33.4617	808	0.0549797	1614.68	22742.4	126.904	114.214	1.48641	123	16.7819	24.8252	19.7895	-2.91074	3	153.485	0.0319812	1000	16.3428
270	Abi_cili	Abies cilicica	36.2259	34.4733	796296	3819360	268.832	33.4617	805	-0.200882	1577.53	22967.7	126.796	114.116	30.4833	216	63.8427	24.7446	18.6498	-3.02441	3	148.842	-0.50918	1000	18.403
271	Abi_cili	Abies cilicica	36.2213	34.4764	795861	3819690	10.8564	57.1702	813	0.0148691	1582.74	22481.6	127.39	114.651	3.84119	204	56.1732	25.0108	19.4511	-2.59508	3	164.32	-0.565621	1000	21.9382
272	Abi_cili	Abies cilicica	36.2179	34.4767	795554	3819720	299.157	57.1702	819	-0.112381	1523.88	22154	127.322	114.59	1.23557	241	60.1704	25.2898	19.947	-2.3029	3	147.556	-0.334021	1000	28.483
273	Abi_cili	Abies cilicica	36.2129	34.4733	795105	3819320	279.37	57.1702	827	-0.730087	1413.63	21813.8	126.637	113.973	140.81	225	83.8401	25.634	20.628	-2.08046	3	162.399	-0.17206	1000	26.4845
274	Abi_cili	Abies cilicica	36.2143	34.4731	795235	3819300	255.222	33.4617	824	0.15506	1469.15	21966.3	126.646	113.982	9.63243	193	53.7693	25.5019	20.5629	-2.22386	3	155.568	-0.0674342	1000	9.93834
275	Abi_cili	Abies cilicica	36.2145	34.4741	795251	3819410	270.315	33.4617	824	0.228997	1472.76	21936	126.811	114.13	76.7636	197	65.2284	25.512	20.527	-2.17485	3	162.55	-0.108214	1000	8.56881
276	Abi_cili	Abies cilicica	36.2167	34.4742	795454	3819430	266.761	33.4617	820	-0.0661196	1489.34	22139.2	126.883	114.195	44.9082	189	58.5075	25.3296	20.3986	-2.35942	3	156.931	-0.127784	1000	4.5416
277	Abi_cili	Abies cilicica	36.2323	34.4738	796887	3819430	347.625	33.4617	795	0.0650215	1586.74	23535.8	126.442	113.798	224.923	213	67.5933	24.5769	17.1022	-3.29118	3	160.206	-0.416688	1000	15.1417
278	Abi_cili	Abies cilicica	36.2314	34.4755	796800	3819630	71.6329	33.4617	797	-0.199574	1552.17	23400	126.692	114.023	3.19262	168	33.2742	24.6568	17.028	-3.14516	3	157.105	-0.152049	1000	7.51244
279	Abi_cili	Abies cilicica	36.2301	34.4758	796679	3819660	21.5131	33.4617	799	-0.35483	1560.41	23276.4	126.81	114.129	3.42899	193	47.3203	24.6935	17.1494	-3.07759	3	164.415	-0.596318	1000	25.7864
280	Abi_cili	Abies cilicica	36.2302	34.4766	796681	3819740	344.921	33.4617	799	-0.393389	1536.01	23262.9	126.858	114.172	8.03344	221	60.8715	24.7119	17.1251	-3.04618	3	154.668	-0.551424	1000	20.053
281	Abi_cili	Abies cilicica	36.2322	34.4766	796869	3819740	265.865	33.4617	796	-0.16834	1546.37	23431.6	126.747	114.072	4959.96	180	59.0215	24.6867	16.8562	-3.09965	3	140.994	-0.160794	1000	0.916639
282	Abi_cili	Abies cilicica	36.2401	34.4739	797606	3819470	7.868	57.1702	784	-0.111736	1622.79	24222.4	126.013	113.411	12.297	206	63.9283	24.4281	15.5176	-3.55536	3	135.372	-0.53333	1000	19.2245
283	Abi_cili	Abies cilicica	36.2444	34.4754	797988	3819650	238.72	57.1702	781	-0.199545	1632.95	24540.3	126.404	113.764	27.7216	183	49.548	24.1874	14.8042	-3.72983	3	152.356	-0.059299	1000	9.35638
284	Abi_cili	Abies cilicica	36.2445	34.4746	797999	3819560	310.671	57.1702	780	-0.220446	1636.11	24582.6	126.364	113.727	57.1793	203	64.6464	24.1456	14.7448	-3.78528	3	143.07	-0.226556	1000	7.90211
285	Abi_cili	Abies cilicica	36.2363	34.4753	797247	3819610	338.363	33.4617	790	-0.13392	1569.42	23844.9	126.303	113.672	102.576	215	69.2902	24.5838	16.3129	-3.31587	3	146.334	-0.386898	1000	14.1975
286	Abi_cili	Abies cilicica	36.2339	34.4754	797026	3819620	328.35	33.4617	794	-0.276798	1554.5	23611.2	126.498	113.849	0.474007	205	46.3478	24.6176	16.8325	-3.23321	3	143.036	-0.284104	1000	8.99129
287	Abi_cili	Abies cilicica	36.2505	34.4728	798560	3819380	328.906	33.4617	774	0.246114	1785.71	25177.8	126.333	113.7	4.46289	222	60.7754	23.7073	14.5387	-4.27618	3	134.435	-0.363649	1000	16.8273
288	Abi_cili	Abies cilicica	36.2221	34.4753	795943	3819570	85.8239	33.4617	811	-0.126853	1614.06	22568.1	127.248	114.524	3.02941	210	52.0418	24.9386	19.5771	-2.70678	3	155.632	-0.56799	1000	19.4813
289	Abi_cili	Abies cilicica	36.2395	34.4732	797549	3819390	11.3361	57.1702	785	0.233994	1659.04	24184.4	125.861	113.275	4.23965	202	54.8982	24.4487	15.6851	-3.56799	3	154.203	-0.494941	1000	18.1283
290	Abi_cili	Abies cilicica	36.2305	34.4726	796724	3819300	40.6776	33.4617	798	-0.174599	1597.69	23389.5	126.501	113.851	1209.62	184	64.5327	24.5726	17.4374	-3.28225	3	150.952	-0.186309	1000	1.56733
291	Abi_cili	Abies cilicica	36.2177	34.4766	795533	3819700	291.307	57.1702	819	0.268581	1530.83	22161	127.281	114.553	0.0379839	236	59.0227	25.2859	19.9875	-2.31651	3	151.632	-0.239504	1000	27.767
292	Abi_cili	Abies cilicica	36.2177	34.4767	795536	3819710	299.157	57.1702	819	-0.112381	1523.88	22154	127.322	114.59	1.23557	241	60.1704	25.2898	19.947	-2.3029	3	147.556	-0.334021	1000	28.483
293	Abi_cili	Abies cilicica	36.2227	34.4716	796011	3819160	209.152	33.4617	808	0.0257542	1583.49	22758.3	126.693	114.024	6.90031	163	33.3413	24.7984	20.2764	-2.98881	3	155.923	0.00954133	1000	13.4896
294	Abi_cili	Abies cilicica	36.2254	34.4699	796262	3818980	48.4998	33.4617	804	-0.044921	1599.82	23036.2	126.467	113.82	1.01102	180	33.4876	24.6601	19.6796	-3.19371	3	142.891	-0.166832	1000	0.920419
295	Abi_cili	Abies cilicica	36.2236	34.4714	796093	3819140	216.332	33.4617	807	0.0355525	1589.35	22816.3	126.665	113.998	8.32748	174	38.7021	24.7749	20.0264	-3.02116	3	153.207	-0.037926	1000	8.9367
296	Abi_cili	Abies cilicica	36.2258	34.4724	796291	3819260	12.3855	33.4617	804	0.515082	1599.87	22989.6	126.698	114.029	0.679077	189	38.4967	24.7222	18.8599	-3.07154	3	150.296	-0.239993	1000	5.66987
297	Abi_cili	Abies cilicica	36.2263	34.47	796343	3819000	285.298	33.4617	802	0.00479384	1599.73	23115.4	126.459	113.813	22.4567	182	53.2169	24.6261	19.2485	-3.23306	3	147.776	-0.161036	1000	0.778683
298	Abi_cili	Abies cilicica	36.2198	34.4707	795750	3819060	272.785	33.4617	813	-0.00389557	1534.85	22520.7	126.516	113.865	18.5866	199	56.2299	25.0137	20.5303	-2.79219	3	164.123	-0.115856	1000	9.10381
299	Abi_cili	Abies cilicica	36.2179	34.4709	795572	3819070	293.784	33.4617	817	-0.0809049	1507.13	22347	126.448	113.804	8.55544	197	47.037	25.1783	20.5808	-2.6263	3	158.111	-0.162235	1000	6.24777
300	Abi_cili	Abies cilicica	36.2205	34.4688	795816	3818850	299.817	33.4617	811	0.061878	1547.24	22633.9	126.353	113.717	15.6153	191	43.9651	24.9368	20.4913	-2.91488	3	163.525	-0.170899	1000	3.80183
301	Abi_cili	Abies cilicica	36.2304	34.4697	796729	3818980	85.1784	33.4617	797	0.00809755	1629.57	23499.9	126.378	113.74	20.3882	199	57.7146	24.428	17.7954	-3.47046	3	148.863	-0.355319	1000	10.1678
302	Abi_cili	Abies cilicica	36.2327	34.4711	796934	3819140	328.066	33.4617	794	0.00265327	1617	23636.7	126.163	113.547	15.0668	200	55.8396	24.4751	17.0932	-3.46832	3	136.729	-0.241593	1000	7.21046
303	Abi_cili	Abies cilicica	36.2381	34.4696	797431	3818990	309.013	33.4617	787	-0.0783816	1680.04	24160.3	125.809	113.228	56.2851	221	74.3966	24.2558	16.1202	-3.79311	3	147.701	-0.269291	1000	15.4457
304	Abi_cili	Abies cilicica	36.2352	34.4714	797165	3819170	329.16	33.4617	791	0.0156629	1627.29	23854.8	125.954	113.358	41.6678	209	55.6691	24.4621	16.568	-3.53155	3	146.241	-0.283396	1000	10.3951
305	Abi_cili	Abies cilicica	36.2412	34.4708	797718	3819130	336.681	33.4617	783	0.0206066	1721.73	24393.1	125.735	113.161	7.16105	222	60.6622	24.2212	15.7811	-3.84881	3	142.336	-0.423093	1000	17.4331
306	Abi_cili	Abies cilicica	36.2403	34.4688	797642	3818900	293.591	33.4617	784	0.537844	1746.34	24385.8	125.98	113.382	0.290099	213	49.3033	24.017	16.0389	-4.01681	3	140.907	-0.17066	1000	12.9737
307	Abi_cili	Abies cilicica	36.2364	34.4686	797277	3818870	323.015	33.4617	789	0.19649	1686.55	24052.4	126.092	113.483	184.498	221	77.1759	24.1524	16.5753	-3.84113	3	138.509	-0.330903	1000	15.6645
308	Abi_cili	Abies cilicica	36.2417	34.4683	797770	3818850	304.04	34.4727	783	-0.136384	1774.38	24516.8	126.188	113.569	7.9547	221	66.8468	23.8306	16.0449	-4.17404	3	143.314	-0.251186	1000	15.8717
309	Abi_cili	Abies cilicica	36.2436	34.4685	797946	3818880	333.147	57.1702	781	-0.0618048	1812.79	24683.8	126.325	113.693	0.49051	221	56.4525	23.6989	15.9803	-4.28735	3	153.096	-0.405601	1000	16.3987
310	Abi_cili	Abies cilicica	36.2219	34.4672	795957	3818680	308.823	33.4617	808	-0.054535	1563.08	22827	126.246	113.622	164.387	200	69.3819	24.7889	20.1288	-3.10272	3	162.442	-0.198465	1000	6.85669
311	Abi_cili	Abies cilicica	36.2248	34.4643	796228	3818360	321.954	33.4617	803	-0.0120284	1627.6	23169.6	126.14	113.526	16.6958	222	62.6419	24.5441	19.5151	-3.39752	3	145.831	-0.331757	1000	15.783
312	Abi_cili	Abies cilicica	36.2273	34.464	796458	3818330	326.839	33.4617	799	-0.400868	1658.04	23379.4	126.274	113.647	39.3592	217	67.7452	24.3631	19.3152	-3.56609	3	144.024	-0.338648	1000	14.2685
313	Abi_cili	Abies cilicica	36.228	34.4678	796515	3818760	296.742	33.4617	800	0.0220607	1630.16	23322.6	126.39	113.751	4.92435	217	56.8841	24.4661	18.8695	-3.4256	3	151.517	-0.203407	1000	14.6647
314	Abi_cili	Abies cilicica	36.231	34.4675	796787	3818730	14.2854	33.4617	795	-0.28521	1655.21	23590.8	126.431	113.787	5.14324	194	48.1114	24.2873	18.1301	-3.61345	3	151.038	-0.355635	1000	10.0044
315	Abi_cili	Abies cilicica	36.2371	34.4667	797350	3818660	326.76	33.4617	788	-0.0643886	1725.34	24156.3	126.268	113.641	41.6303	229	74.6299	23.9458	16.8473	-4.02813	3	148.281	-0.426333	1000	19.8571
316	Abi_cili	Abies cilicica	36.2357	34.4661	797225	3818590	326.399	33.4617	789	0.0865559	1729.09	24064	126.39	113.751	32.6041	229	63.0807	23.9311	17.3692	-4.01602	3	138.537	-0.409603	1000	19.8965
317	Abi_cili	Abies cilicica	36.2416	34.4665	797770	3818650	299.481	57.1702	784	0.0618887	1827.11	24569.6	126.496	113.847	1.5531	234	60.7657	23.5671	16.1366	-4.393	3	131.576	-0.278001	1000	23.6287
318	Abi_cili	Abies cilicica	36.2359	34.464	797247	3818360	335.338	33.4617	789	-0.248	1771.59	24157.2	126.625	113.962	265.936	222	80.0671	23.6913	17.8124	-4.22606	3	135.985	-0.434747	1000	17.3692
319	Abi_cili	Abies cilicica	36.2343	34.4656	797097	3818530	347.566	33.4617	791	-0.147793	1725.25	23964.3	126.455	113.809	175.252	217	65.813	23.9582	17.8851	-3.97094	3	137.597	-0.482077	1000	17.8435
320	Abi_cili	Abies cilicica	36.2339	34.4673	797058	3818720	323.873	33.4617	792	-0.183094	1666.36	23851.2	126.316	113.685	65.4958	222	70.3862	24.1564	17.3809	-3.78445	3	143.107	-0.354944	1000	16.2192
321	Abi_cili	Abies cilicica	36.2398	34.4636	797609	3818330	314.509	57.1702	786	-0.46336	1850.55	24503.6	126.771	114.094	10.06	231	69.7468	23.3675	16.8141	-4.54962	3	134.356	-0.361898	1000	20.6179
322	Abi_cili	Abies cilicica	36.2204	34.4651	795823	3818440	335.89	53.771	810	0.129354	1582.29	22750.1	125.982	113.384	1.29847	222	59.4158	24.8914	19.83	-3.051	3	154.554	-0.418429	1000	17.1885
323	Abi_cili	Abies cilicica	36.2297	34.4644	796680	3818380	326.635	33.4617	795	0.0426025	1699.25	23601.3	126.45	113.805	9.4898	196	52.5921	24.1751	18.935	-3.73262	3	143.687	-0.222285	1000	5.69944
324	Abi_cili	Abies cilicica	36.2233	34.4624	796097	3818150	290.337	53.771	805	0.197943	1642.15	23094.7	125.848	113.263	12.8101	210	61.3785	24.6292	20.0335	-3.37182	3	158.629	-0.167948	1000	12.0831
325	Abi_cili	Abies cilicica	36.226	34.4601	796359	3817890	281.776	53.771	799	0.00610213	1698.32	23422.8	125.912	113.321	3.83923	194	49.7565	24.2961	20.0329	-3.72439	3	141.444	-0.143449	1000	6.00135
326	Abi_cili	Abies cilicica	36.224	34.462	796168	3818100	285.207	52.9845	803	-0.141314	1655.81	23189.5	125.909	113.318	2.01094	204	50.5052	24.536	19.9976	-3.4605	3	133.425	-0.145005	1000	10.0791
327	Abi_cili	Abies cilicica	36.2267	34.4556	796436	3817400	325.01	53.771	796	0.458276	1748.57	23654.2	125.623	113.061	1.70024	197	48.7906	24.0412	19.3333	-4.07394	3	138.066	-0.210571	1000	5.78438
328	Abi_cili	Abies cilicica	36.2269	34.4545	796458	3817280	301.48	53.771	796	-0.157743	1751.36	23691.9	125.529	112.976	28.1155	190	60.9003	23.9995	19.3333	-4.14204	3	131.072	-0.172476	1000	3.43655
329	Abi_cili	Abies cilicica	36.199	34.4487	793912	3816550	179.465	6.89133	825	-0.494011	1450.44	21593.6	137.544	125.04	9.91651	158	26.3961	25.7247	17.3222	-2.35278	3	157.863	-0.0855927	1100	8.79865
330	Abi_cili	Abies cilicica	36.198	34.4475	793828	3816410	277.102	6.89133	826	-0.0452386	1437.23	21556.9	137.515	125.013	815.673	216	67.8818	25.7759	17.0755	-2.30239	3	147.707	-0.154225	1100	19.9838
331	Abi_cili	Abies cilicica	36.1941	34.4478	793467	3816440	356.107	6.89133	831	0.0615081	1358.18	21214	137.834	125.303	3.25617	225	53.1959	25.934	17.361	-2.05966	3	161.574	-1.14909	1100	42.2432
332	Abi_cili	Abies cilicica	36.1905	34.4483	793131	3816490	11.8926	6.89133	836	0.314435	1351.65	20899.3	138.077	125.524	20.7142	197	54.5276	26.0885	17.4234	-1.8374	3	156.572	-1.10348	1100	44.0698
333	Abi_cili	Abies cilicica	36.1756	34.4481	791769	3816420	16.9305	6.89133	856	1.49921	1385.06	19667.2	140.033	127.303	6.63573	196	43.376	26.5701	19.3451	-0.897214	3	161.753	-0.77506	1100	33.4367
334	Abi_cili	Abies cilicica	36.2065	34.446	794616	3816280	333.37	32.0897	811	-0.15704	1609.46	22334	136.843	124.402	32.7051	212	69.2982	25.1212	16.9636	-3.1707	1	163.159	-0.32758	1100	12.043
335	Abi_cili	Abies cilicica	36.1699	34.4435	791253	3815900	311.281	6.89133	855	0.147462	1465.69	19448.8	141.499	128.635	2.64672	224	51.5869	26.0739	18.0337	-1.14426	3	173.04	-0.292933	1100	16.8541
336	Abi_cili	Abies cilicica	36.1819	34.4468	792353	3816290	48.526	6.89133	842	0.576143	1436.06	20261.3	139.735	127.032	2.56494	212	47.9739	25.9887	17.0148	-1.59906	3	165.3	-0.632299	1100	23.9273
337	Abi_cili	Abies cilicica	36.1924	34.4469	793317	3816330	115.538	30.0735	831	1.05585	1450.39	21124.1	137.938	125.399	1.35645	212	49.7149	25.9192	16.8531	-2.05368	3	154.783	-0.544289	1100	21.2316
338	Abi_cili	Abies cilicica	36.1892	34.4465	793021	3816280	20.1317	6.89133	834	-0.0111661	1455.6	20874.2	138.258	125.689	5.8472	189	40.5417	25.9427	16.6893	-1.9597	3	155.692	-0.290651	1100	8.47878
339	Abi_cili	Abies cilicica	36.1689	34.4441	791162	3815950	314.263	6.89133	859	-0.422161	1425.12	19341.3	141.447	128.588	22.0476	238	56.7869	26.2399	18.4517	-0.972239	3	162.114	-0.408134	1100	24.4705
340	Abi_cili	Abies cilicica	36.1736	34.4474	791588	3816330	353.614	30.0735	858	0.585286	1416.82	19543.4	140.429	127.663	9.93072	225	63.3013	26.5252	19.395	-0.865207	3	158.822	-0.720831	1100	27.8057
341	Abi_cili	Abies cilicica	36.1715	34.4466	791394	3816240	309.407	6.89133	860	0.236042	1385.84	19420.9	140.797	127.998	11.7327	248	58.5558	26.4985	19.3369	-0.819457	3	171.335	-0.481415	1100	33.2762
342	Abi_cili	Abies cilicica	36.1677	34.4416	791065	3815670	22.3188	30.0735	854	-0.107328	1482.79	19387	142.024	129.113	62.521	193	59.4608	25.8778	18.2433	-1.25427	3	157.97	-0.486581	1100	20.8254
343	Abi_cili	Abies cilicica	36.1747	34.4375	791721	3815240	184.631	30.0735	831	0.103576	1595.09	20166.6	141.711	128.828	2.30913	168	28.5178	24.9447	15.6112	-2.34402	2	165.724	-0.0913054	1100	5.5111
344	Abi_cili	Abies cilicica	36.1774	34.4317	791991	3814600	305.087	30.0735	828	-0.0994951	1593.1	20709.9	140.638	127.852	6.36719	230	61.6413	24.8839	14.1257	-2.62976	3	148.428	-0.30498	1100	19.9507
345	Abi_cili	Abies cilicica	36.1611	34.4335	790479	3814760	312.278	30.0735	854	-0.588462	1555.07	19296.3	143.473	130.43	6.56705	218	57.3808	25.3701	16.97	-1.52463	3	149.929	-0.289297	1100	14.3822
346	Abi_cili	Abies cilicica	36.1765	34.4309	791907	3814510	313.68	30.0735	831	-0.0605807	1583.58	20672.7	140.584	127.804	15.573	240	67.8141	24.9889	14.1247	-2.52513	3	155.536	-0.419772	1100	25.8162
347	Abi_cili	Abies cilicica	36.1255	34.4275	787230	3813990	353.717	31.2052	915	0.433649	1327.59	16973.4	145.329	132.117	2.72594	214	54.3578	27.0423	23.7925	0.669994	3	173.326	-0.498429	1100	18.441
348	Abi_cili	Abies cilicica	36.1747	34.4295	791747	3814360	318.888	6.89133	836	0.125262	1570.97	20586	140.427	127.661	6.97658	239	57.7034	25.2427	14.2081	-2.27778	3	148.502	-0.446096	1100	25.3108
349	Abi_cili	Abies cilicica	36.1752	34.4291	791796	3814310	324.707	6.89133	835	0.441052	1597.73	20653	140.344	127.586	5.69364	228	55.808	25.1913	14.1883	-2.35158	3	143.931	-0.381879	1100	19.1485
350	Abi_cili	Abies cilicica	36.1749	34.4293	791762	3814330	316.053	6.89133	836	0.8761	1590.88	20626.7	140.347	127.588	5.4055	234	55.9164	25.2294	14.2081	-2.30908	3	148.872	-0.360298	1100	21.7474
351	Abi_cili	Abies cilicica	36.1743	34.4286	791711	3814250	296.261	6.89133	839	0.0403515	1586.13	20617.7	152.705	139.98	3.67421	229	54.91	25.4372	14.3072	-2.15603	3	159.866	-0.248989	1200	21.2791
352	Abi_cili	Abies cilicica	36.1742	34.4279	791704	3814180	294.508	6.89133	840	0.352228	1596.71	20646.9	152.435	139.732	0.361369	231	49.4037	25.5252	14.3468	-2.11055	3	161.398	-0.238052	1200	22.9396
353	Abi_cili	Abies cilicica	36.1741	34.428	791694	3814180	294.508	6.89133	840	0.352228	1596.71	20646.9	152.435	139.732	0.361369	231	49.4037	25.5252	14.3468	-2.11055	3	161.398	-0.238052	1200	22.9396
354	Abi_cili	Abies cilicica	36.174	34.4275	791693	3814130	288.14	6.89133	840	0.287843	1600.76	20661.6	152.299	139.608	1.61328	228	51.1453	25.5692	14.3666	-2.08779	3	157.125	-0.192739	1200	22.5471
355	Abi_cili	Abies cilicica	36.1742	34.4274	791707	3814120	285.143	6.89133	841	0.0333056	1603.4	20676.3	152.164	139.484	5.92395	226	55.795	25.6133	14.3864	-2.06502	3	158.847	-0.176584	1200	22.135
356	Abi_cili	Abies cilicica	36.1744	34.4269	791728	3814070	283.036	6.89133	840	0.111392	1617.53	20717.1	152.039	139.369	6.02695	223	55.9499	25.6153	14.3864	-2.08672	3	159.054	-0.154675	1200	21.0227
357	Abi_cili	Abies cilicica	36.1749	34.4272	791770	3814100	285.501	6.89133	839	0.135608	1626.52	20728.5	152.181	139.499	3.63161	224	54.015	25.5302	14.3468	-2.15352	3	152.963	-0.168341	1200	20.9591
358	Abi_cili	Abies cilicica	36.1744	34.4282	791728	3814210	301.482	6.89133	838	-0.00499297	1601.97	20658.5	152.573	139.858	2.42504	232	52.3783	25.4411	14.3072	-2.17678	3	159.446	-0.284873	1200	21.9456
359	Abi_cili	Abies cilicica	36.1752	34.4294	791791	3814340	324.688	6.89133	835	0.164321	1588.45	20638.6	140.424	127.658	7.15774	232	57.689	25.1661	14.1685	-2.36297	3	149.517	-0.432386	1100	21.3589
360	Abi_cili	Abies cilicica	36.1747	34.4271	791756	3814080	281.9	6.89133	839	0.105894	1628.66	20743.2	152.049	139.378	4.88078	221	54.3848	25.5733	14.3666	-2.13123	3	154.655	-0.145849	1200	20.3667
361	Abi_cili	Abies cilicica	36.1534	34.4277	789799	3814100	204.243	30.0735	870	0.564852	1476.88	19041.2	155.154	142.225	2.02971	140	21.1371	26.6472	17.8678	-0.36817	3	152.37	0.075417	1200	23.3897
362	Abi_cili	Abies cilicica	36.1537	34.4299	789815	3814340	293.845	30.0735	869	0.091389	1483.86	18926.1	143.607	130.552	240.218	226	77.5881	26.1061	18.5699	-0.689726	3	165.723	-0.227945	1100	19.6209
363	Abi_cili	Abies cilicica	36.1766	34.4263	791936	3814010	275.832	21.0439	835	0.180884	1697.93	20944.1	151.743	139.098	3.79384	207	51.5686	25.4405	14.3072	-2.33625	3	160.723	-0.113933	1200	13.4891
364	Abi_cili	Abies cilicica	36.1757	34.4284	791842	3814230	323.328	6.89133	835	0.293204	1635.32	20748.8	152.714	139.988	2.29298	231	51.7354	25.2392	14.2081	-2.37234	3	148.118	-0.404339	1200	20.402
365	Abi_cili	Abies cilicica	36.1729	34.43	791578	3814410	311.419	6.89133	840	0.0433493	1499.65	20425.7	140.545	127.768	17.5133	242	65.0136	25.4013	14.2675	-2.079	3	152.403	-0.426968	1100	27.1944
366	Abi_cili	Abies cilicica	36.1257	34.4257	787255	3813800	328.8	31.2052	914	-0.122366	1360.36	17122.1	145.569	132.335	1.51732	218	54.3444	26.8397	24.0655	0.493381	3	165.862	-0.36056	1100	14.7659
367	Abi_cili	Abies cilicica	36.1139	34.4266	786171	3813850	327.317	31.2052	929	0.776062	1180.53	16228.1	144.813	131.648	1.65551	245	55.7674	27.4567	24.7684	1.02568	3	149.142	-0.622981	1100	32.0403
368	Abi_cili	Abies cilicica	36.114	34.4261	786179	3813800	316.602	31.2052	928	0.713003	1205.22	16265.1	144.912	131.738	1.7586	239	55.571	27.3931	24.7087	0.974956	3	155.173	-0.419674	1100	25.2086
369	Abi_cili	Abies cilicica	36.1118	34.4276	785970	3813960	59.368	31.2052	931	0.457298	1085.62	15989	144.52	131.382	1.12324	141	15.5817	27.6962	25.1801	1.23236	3	160.881	-0.314424	1100	26.4591
370	Abi_cili	Abies cilicica	36.1624	34.423	790642	3813600	174.524	6.89133	862	-0.342143	1262.96	20033	151.213	138.612	19.4023	54	25.0175	26.8776	16.2393	-0.854325	3	145	0.0235376	1200	38.5277
371	Abi_cili	Abies cilicica	36.1641	34.4226	790798	3813550	211.883	6.89133	862	0.18074	1254.54	20192.1	150.714	138.154	4.59718	122	14.7735	26.8963	16.2065	-0.930309	3	157.062	0.112597	1200	36.0028
372	Abi_cili	Abies cilicica	36.1749	34.4254	791778	3813890	248.05	6.89133	842	0.136482	1614.62	20832	151.26	138.655	0.443886	191	34.9752	25.8325	14.4802	-1.99718	3	147.228	0.0314036	1200	29.9329
373	Abi_cili	Abies cilicica	36.1755	34.4254	791838	3813900	247.251	6.89133	840	0.25809	1645.04	20884.1	151.299	138.691	3.41385	191	39.2678	25.7422	14.4386	-2.0893	3	151.72	0.037131	1200	28.0756
374	Abi_cili	Abies cilicica	36.1701	34.425	791340	3813840	225.949	0	851	-0.741759	1340.24	20499.3	151.376	138.762	3.37478	146	18.4386	26.2178	14.9506	-1.55006	3	147.362	0.0997797	1200	36.8103
375	Abi_cili	Abies cilicica	36.1678	34.4235	791133	3813670	130.477	0	856	-0.0554897	1326.69	20411.5	150.852	138.281	4.66254	0	14.3333	26.5652	15.5664	-1.26846	3	145.497	0.0404847	1200	49.2974
376	Abi_cili	Abies cilicica	36.1655	34.4226	790929	3813560	198.705	6.89133	860	-0.0126195	1309.96	20278.7	150.7	138.142	3.45739	86	13.516	26.797	16.0483	-1.04247	3	150.411	0.0790405	1200	39.9984
377	Abi_cili	Abies cilicica	36.1764	34.424	791926	3813740	218.471	6.89133	840	-0.00624127	1628.97	21036.7	150.742	138.181	6.84859	146	22.4245	25.8107	14.2359	-2.12177	3	155.21	0.108604	1200	29.5576
378	Abi_cili	Abies cilicica	36.1752	34.4244	791806	3813790	237.767	6.89133	843	0.0926073	1597	20917.8	150.762	138.199	4.4448	179	35.7161	25.9588	14.4227	-1.95456	3	154.274	0.0656817	1200	26.4514
379	Abi_cili	Abies cilicica	36.175	34.4255	791793	3813910	247.41	6.89133	841	0.218111	1630.19	20858.1	151.28	138.673	2.59933	190	37.1853	25.7874	14.4594	-2.04323	3	151.126	0.0354052	1200	29.1576
380	Abi_cili	Abies cilicica	36.1753	34.4251	791818	3813860	242.54	6.89133	841	0.183781	1637.37	20899	151.171	138.573	1.23489	183	33.8254	25.7845	14.4247	-2.06741	3	153.731	0.0564507	1200	29.2336
381	Abi_cili	Abies cilicica	36.1248	34.4194	787191	3813090	289.25	31.2052	910	0.0638194	1463.97	17492.9	159.421	146.136	2.16169	215	53.2829	26.0998	24.6684	-0.210485	3	161.76	-0.18335	1200	14.8488
382	Abi_cili	Abies cilicica	36.1626	34.4217	790664	3813450	181.091	6.89133	865	-0.86268	1160.47	20112	150.164	137.65	21.0094	101	26.1721	27.2612	16.4729	-0.635137	3	135.235	0.0228394	1200	27.8993
383	Abi_cili	Abies cilicica	36.1749	34.4196	791797	3813250	219.911	6.89133	846	-0.029214	1297.57	21193.2	149.354	136.908	11.5847	131	23.2817	26.3158	14.5867	-1.83735	3	151.328	0.109928	1200	38.4213
384	Abi_cili	Abies cilicica	36.1732	34.4205	791639	3813350	199.244	6.89133	853	-0.569147	1298.75	21002.8	149.022	136.604	99.5099	103	27.5173	26.6978	14.8666	-1.48157	3	151.234	0.092104	1200	34.8556
385	Abi_cili	Abies cilicica	36.1763	34.4186	791928	3813150	216.756	6.89133	841	-0.083272	1297.18	21342.4	149.441	136.987	7.54315	129	17.0449	26.103	14.3855	-2.05502	3	144.553	0.114282	1200	36.6446
386	Abi_cili	Abies cilicica	36.1108	34.4194	785911	3813050	308.035	30.0735	930	0.97323	1298.22	16514.5	158.569	145.355	1.43664	211	50.5868	26.9639	22.8583	0.588915	3	159.552	-0.206239	1200	11.5003
387	Abi_cili	Abies cilicica	36.1132	34.4194	786128	3813060	334.835	31.0166	926	-0.00579795	1311.66	16674.1	158.841	145.604	0.686428	214	50.3795	26.7424	23.2098	0.393397	3	168.183	-0.34773	1200	13.2449
388	Abi_cili	Abies cilicica	36.1064	34.4208	785500	3813190	331.793	30.0735	937	0.0312158	1239.57	16119.3	146.43	133.25	9.28288	208	55.5685	27.4407	23.1748	1.04014	3	172.103	-0.294092	1111	10.7277
389	Abi_cili	Abies cilicica	36.1095	34.4218	785779	3813310	271.47	31.2052	932	-0.978093	1198.27	16267.4	153.582	140.377	282.49	217	63.6113	27.2411	23.6995	0.875207	3	164.94	-0.317186	1163	14.5424
390	Abi_cili	Abies cilicica	36.1454	34.4184	789089	3813040	6.97555	6.89133	875	0.0177012	918.779	19043	150.856	138.285	8.3874	209	51.2269	28.5254	20.6033	0.891721	3	170.468	-1.06416	1200	40.4974
391	Abi_cili	Abies cilicica	36.1726	34.4174	791593	3813000	29.52	6.89133	845	-0.0465903	1169.1	21138.8	149.858	137.37	1.10132	182	30.1202	26.1602	15.5845	-1.90946	3	148.182	-0.587074	1200	27.7101
392	Abi_cili	Abies cilicica	36.1135	34.4156	786167	3812640	358.526	30.0735	922	-0.100333	1370.45	16971	158.531	145.32	6.32862	214	56.9144	26.3821	21.923	-0.0555997	3	164.608	-0.593397	1200	20.7886
393	Abi_cili	Abies cilicica	36.1132	34.4183	786132	3812940	283.592	31.2052	925	0.367678	1331.91	16751.9	158.74	145.512	0.835207	219	51.5148	26.6503	22.8436	0.274892	3	157.023	-0.13743	1200	18.5719
394	Abi_cili	Abies cilicica	36.1188	34.4156	786653	3812650	298.551	31.2052	912	0.325662	1440.82	17357.2	158.949	145.703	4.00781	237	58.2245	25.8925	23.1571	-0.519756	3	154.055	-0.306667	1200	25.9349
395	Abi_cili	Abies cilicica	36.1108	34.4154	785925	3812610	156.548	30.0735	928	0.0590258	1348.79	16811.6	158.155	144.975	41.5112	189	55.7754	26.6883	21.388	0.214235	3	152.827	-0.208945	1200	4.14122
396	Abi_cili	Abies cilicica	36.1067	34.4151	785541	3812560	270.965	30.0735	937	0.581099	1312.61	16586.4	157.569	144.438	3.68171	220	56.4076	27.1567	21.3745	0.62487	3	165.292	-0.182417	1200	41.0955
397	Abi_cili	Abies cilicica	36.1049	34.4149	785377	3812540	266.923	0	940	-0.503691	1150.53	16455.1	157.51	144.385	10.2499	215	53.6943	27.2862	21.4705	0.756576	3	157.114	-0.153561	1200	40.2712
398	Abi_cili	Abies cilicica	36.1045	34.4159	785341	3812640	245.964	0	940	-0.627541	1147.47	16371.6	157.592	144.459	17.9288	173	37.3825	27.3363	21.5781	0.825993	3	158.021	-0.0155667	1200	44.7931
399	Abi_cili	Abies cilicica	36.1033	34.4171	785226	3812770	238.015	0	940	-0.170808	1115.15	16202.1	157.683	144.543	1.87767	157	19.1384	27.4539	21.8699	0.971041	3	164.244	0.04349	1200	43.8335
400	Abi_cili	Abies cilicica	36.1032	34.4179	785214	3812860	262.127	0	939	0.393596	1150.07	16140.7	157.706	144.564	8.40043	204	48.8694	27.5225	22.0013	1.05021	3	159.148	-0.124821	1200	44.6164
401	Abi_cili	Abies cilicica	36.1167	34.4169	786454	3812790	319.355	31.2052	918	0.688109	1399.81	17100.1	158.943	145.698	0.14063	199	41.9643	26.2112	23.033	-0.171232	3	161.037	-0.193633	1200	6.75327
402	Abi_cili	Abies cilicica	36.124	34.4143	787141	3812520	30.9028	31.2052	902	-1.16049	1506.99	17802.3	158.876	145.636	17.5725	183	47.6335	25.4873	23.4036	-0.977082	3	143.186	-0.426308	1200	18.1418
403	Abi_cili	Abies cilicica	36.123	34.4148	787047	3812570	33.3107	31.2052	904	0.0352736	1512.24	17694.8	159.037	145.784	0.914678	181	34.1432	25.5431	23.6599	-0.887633	3	145.949	-0.449606	1200	21.201
404	Abi_cili	Abies cilicica	36.1246	34.4149	787188	3812590	279.181	31.2052	903	-0.28208	1498.19	17787.5	158.913	145.67	35.3913	191	53.4897	25.5516	23.5716	-0.900024	3	148.488	-0.205899	1200	4.20641
405	Abi_cili	Abies cilicica	36.122	34.4154	786949	3812630	325.737	31.2052	906	0.921945	1494.22	17587.3	159.159	145.895	0.575515	232	52.9077	25.6231	23.9587	-0.778792	3	153.6	-0.419064	1200	22.0167
406	Abi_cili	Abies cilicica	36.1484	34.4152	789376	3812690	10.2343	0	875	-0.336844	1119.25	19453.9	150.075	137.569	4.65678	206	46.0528	28.1444	19.7786	0.320914	3	167.59	-0.926055	1200	36.0931
407	Abi_cili	Abies cilicica	36.1479	34.4164	789330	3812830	23.2348	4.92084	873	-0.0820198	1042.6	19360	150.073	137.567	5.79224	187	37.4569	28.3207	19.7179	0.514542	3	174.147	-0.774125	1200	33.823
408	Abi_cili	Abies cilicica	36.1511	34.4141	789627	3812580	345.449	0	873	0.416884	1258.97	19743.3	150.712	138.152	1.99426	238	49.8877	27.443	19.4178	-0.328264	3	168.462	-1.01034	1200	40.9848
409	Abi_cili	Abies cilicica	36.1463	34.4174	789174	3812920	5.04871	6.89133	875	-0.319022	1000.24	19185.7	150.464	137.925	9.26433	214	54.5098	28.4376	20.2859	0.719348	3	171.525	-0.869159	1200	32.5837
410	Abi_cili	Abies cilicica	36.1539	34.4138	789891	3812550	356.79	0	870	-0.226203	1314.5	19981.2	151.476	138.853	9.34789	222	57.1069	26.8034	19.0891	-0.885522	3	167.346	-1.20454	1200	43.7101
411	Abi_cili	Abies cilicica	36.156	34.4146	790076	3812640	344.141	0	867	-0.635321	1260.54	20077.8	151.688	139.048	7.99293	239	57.6666	26.6016	18.7357	-1.06711	3	166.007	-1.03769	1200	41.6791
412	Abi_cili	Abies cilicica	36.1517	34.4156	789681	3812750	149.807	0	871	0.517614	1171.3	19706.1	150.704	138.145	12.1502	223	55.4063	27.5343	19.1809	-0.229134	3	172.001	-0.846343	1200	31.6743
413	Abi_cili	Abies cilicica	36.1494	34.4169	789462	3812880	321.525	6.89133	872	-0.780416	1006.34	19423.6	150.24	137.72	10.1818	245	59.7164	28.1736	19.0831	0.385199	3	176.545	-0.570443	1200	30.6944
414	Abi_cili	Abies cilicica	36.1692	34.4137	791298	3812590	354.245	6.89133	837	0.120617	1522.14	21109.8	151.531	138.903	5.91357	227	57.0693	25.4261	16.3412	-2.39304	3	159.654	-0.891104	1200	33.3441
415	Abi_cili	Abies cilicica	36.1678	34.4136	791167	3812560	347.089	6.89133	837	0.419739	1534	21025.4	151.844	139.19	8.13671	235	58.5785	25.3791	16.4403	-2.38451	3	159.856	-0.933007	1200	37.1961
416	Abi_cili	Abies cilicica	36.1722	34.4148	791568	3812710	23.1024	6.89133	837	0.0208984	1379.43	21272.6	150.711	138.152	88.4542	176	49.3645	25.6161	15.9982	-2.34255	3	159.378	-1.00755	1200	44.2848
417	Abi_cili	Abies cilicica	36.17	34.4146	791365	3812690	10.81	6.89133	839	0.735962	1447.21	21121	151.015	138.431	6.61624	202	46.6668	25.6499	16.2025	-2.24607	3	162.169	-1.02347	1200	40.3705
418	Abi_cili	Abies cilicica	36.1464	34.4157	789197	3812740	346.589	6.89133	878	0.543178	1110.89	19290.3	150.398	137.865	2.69689	231	51.1041	28.2459	20.4451	0.495431	3	171.847	-0.685542	1200	28.2738
419	Abi_cili	Abies cilicica	36.1583	34.4142	790296	3812610	349.736	0	860	-0.113312	1367.6	20268	151.903	139.245	21.102	228	64.3332	26.2639	18.2643	-1.39789	3	153.518	-1.31957	1200	50.3631
420	Abi_cili	Abies cilicica	36.1604	34.4146	790485	3812660	357.169	6.89133	855	-0.311184	1321.36	20383.6	151.83	139.178	5.89863	222	54.6499	26.1537	17.8168	-1.53338	3	160.632	-1.19555	1200	43.1764
421	Abi_cili	Abies cilicica	36.2011	34.4149	794221	3812810	333.214	6.89133	799	0.335747	1656.02	23503.5	147.627	135.324	5.2742	244	55.4723	24.7277	15.404	-3.94024	3	134.951	-0.720508	1200	33.3288
422	Abi_cili	Abies cilicica	36.1227	34.4129	787020	3812360	309.225	31.2052	901	0.374973	1552.95	17806.2	158.804	145.57	0.520118	196	42.5555	25.334	23	-1.15784	3	148.633	-0.177324	1200	5.7418
423	Abi_cili	Abies cilicica	36.1058	34.4147	785468	3812510	263.411	0	939	0.165144	1227.31	16541.1	157.405	144.288	6.79841	208	49.657	27.2734	21.3937	0.723886	3	157.34	-0.126849	1200	42.6623
424	Abi_cili	Abies cilicica	36.122	34.4143	786954	3812520	305.611	31.2052	904	0.255175	1524.09	17663.9	159	145.75	1.78167	239	56.295	25.5102	23.4936	-0.930241	3	162.287	-0.350701	1200	25.8069
425	Abi_cili	Abies cilicica	36.1265	34.4131	787373	3812400	41.1194	0	897	-0.236261	1517.03	18063.8	158.54	145.328	2.75531	132	13.1619	25.3608	23.0164	-1.17483	3	148.149	-0.870882	1200	46.6797
426	Abi_cili	Abies cilicica	36.1251	34.4131	787244	3812390	340.715	31.2052	899	-0.197437	1557.13	17948.1	158.664	145.442	3.54531	227	58.6278	25.3623	23.0208	-1.15123	3	152.298	-0.548078	1200	21.6749
427	Abi_cili	Abies cilicica	36.1249	34.4138	787225	3812470	336.477	31.2052	900	0.445715	1537.22	17909.9	158.727	145.5	3.97355	231	56.9042	25.4267	23.1897	-1.06965	3	152.07	-0.517876	1200	23.2503
428	Abi_cili	Abies cilicica	36.1266	34.4121	787388	3812280	15.8938	31.2052	895	0.862436	1616.4	18140	158.519	145.309	1.0681	198	42.8565	25.2176	23	-1.33562	3	143.671	-0.774397	1200	32.6259
429	Abi_cili	Abies cilicica	36.1284	34.4121	787549	3812290	39.3011	0	892	0.807002	1544.22	18279	158.403	145.203	5.6694	140	17.4335	25.2015	23.1556	-1.37359	3	142.397	-0.802425	1200	44.7313
430	Abi_cili	Abies cilicica	36.1301	34.4102	787712	3812080	48.074	0	886	0.12334	1572.29	18528	158.473	145.267	3.57146	125	13.0786	24.8791	23.3538	-1.71517	3	144	-0.689944	1200	42.8349
431	Abi_cili	Abies cilicica	36.1322	34.4113	787899	3812210	48.3377	0	889	1.05728	1374.05	18573.1	157.601	144.468	10.6276	134	20.3835	25.3647	23.5916	-1.33629	3	162.976	-0.567983	1200	38.4339
432	Abi_cili	Abies cilicica	36.1336	34.4114	788033	3812230	65.977	0	891	-0.0532659	1271.45	18690.2	156.721	143.661	21.8594	105	15.9315	25.7011	23.5015	-1.12408	3	162.788	-0.383232	1200	36.8389
433	Abi_cili	Abies cilicica	36.1343	34.4117	788096	3812260	61.0785	0	892	-0.044802	1219.73	18718.7	156.3	143.275	57.8405	107	28.6277	25.9034	23.4072	-0.977612	3	166.064	-0.476924	1200	39.4064
434	Abi_cili	Abies cilicica	36.1354	34.4105	788201	3812140	33.3724	0	890	-0.55749	1225.85	18863.6	156.106	143.097	36.8894	169	37.2351	25.8124	23.1783	-1.11262	3	170.387	-0.67719	1200	33.7058
435	Abi_cili	Abies cilicica	36.1343	34.4104	788101	3812120	56.419	0	889	0.0650361	1272.4	18793.1	156.59	143.541	11.4092	123	20.439	25.6298	23.359	-1.22585	3	163.054	-0.473654	1200	36.3139
436	Abi_cili	Abies cilicica	36.156	34.4128	790089	3812450	339.455	0	866	0.554165	1456.85	20180.2	152.19	139.508	1.1163	241	48.6504	26.2381	18.7627	-1.37161	3	169.35	-1.15247	1200	49.4168
437	Abi_cili	Abies cilicica	36.1572	34.411	790202	3812250	342.648	6.89133	862	0.885937	1680.78	20398.8	152.045	139.375	0.428971	240	48.707	26.0244	18.7235	-1.63468	3	160.661	-1.04189	1200	43.7313
438	Abi_cili	Abies cilicica	36.1579	34.4133	790260	3812510	348.805	0	860	0.727001	1467.9	20294	152.15	139.471	15.8531	231	63.1747	26.1173	18.367	-1.51241	3	157.094	-1.23085	1200	48.5496
439	Abi_cili	Abies cilicica	36.1608	34.4108	790538	3812240	8.59611	6.89133	848	0.0113661	1668.7	20669.3	152.605	139.888	9.64049	200	48.1416	25.4765	18.0075	-2.13169	3	157.578	-1.24612	1200	47.6542
440	Abi_cili	Abies cilicica	36.16	34.4122	790452	3812390	27.5424	6.89133	853	0.600938	1571.97	20510.1	152.509	139.8	2.71641	178	26.4311	25.6903	18.0549	-1.91443	3	170.694	-0.758348	1200	35.3191
441	Abi_cili	Abies cilicica	36.1638	34.4105	790812	3812220	6.82567	0	836	0.157665	1679.48	20908.6	153.138	140.377	8.93757	217	54.9683	24.9869	17.207	-2.57	3	162.88	-1.01893	1200	38.5855
442	Abi_cili	Abies cilicica	36.1668	34.4105	791086	3812220	76.2996	29.4933	833	0.556983	1713.58	21132.1	152.64	139.92	0.106492	182	35.0427	24.953	16.6468	-2.70195	3	150.182	-0.196236	1200	6.02543
443	Abi_cili	Abies cilicica	36.1663	34.4125	791037	3812450	339.192	6.89133	835	-0.293139	1577.24	20990.8	152.407	139.707	7.863	243	58.9046	25.1686	16.5988	-2.50875	3	171.111	-0.940733	1200	39.9201
444	Abi_cili	Abies cilicica	36.1736	34.4131	791700	3812520	27.6818	6.89133	831	-0.191964	1473.03	21495.8	150.66	138.105	4.46078	166	27.7116	25.3957	15.993	-2.59555	3	150.07	-0.967503	1200	44.3722
445	Abi_cili	Abies cilicica	36.1742	34.4126	791757	3812480	21.7899	6.89133	831	-0.377396	1476.53	21562.4	150.447	137.91	25.7953	180	49.529	25.4241	15.9762	-2.60594	3	165.511	-0.988647	1200	42.5385
446	Abi_cili	Abies cilicica	36.1758	34.4123	791911	3812440	7.47247	6.89133	831	0.475506	1510.98	21721	149.806	137.322	21.0914	208	55.5649	25.5606	15.9609	-2.58165	3	165.104	-1.06487	1200	41.2011
447	Abi_cili	Abies cilicica	36.1778	34.4119	792089	3812410	31.8559	6.89133	831	1.26139	1508.64	21888.9	149.018	136.6	1.61685	164	23.5622	25.7552	15.8383	-2.52314	3	149.584	-0.757277	1200	40.2316
448	Abi_cili	Abies cilicica	36.1795	34.412	792253	3812420	67.3405	6.89133	832	0.355591	1394.08	21999.8	148.316	135.956	0.206816	92	9.1187	25.9697	15.5378	-2.42709	3	159.983	-0.403031	1200	40.684
449	Abi_cili	Abies cilicica	36.1572	34.4094	790210	3812070	241.799	6.89133	862	1.06386	1736.5	20503	151.731	139.087	2.54738	174	27.0046	26.0311	18.9613	-1.68754	3	146.464	0.0510721	1200	37.5705
450	Abi_cili	Abies cilicica	36.1511	34.4125	789632	3812400	268.766	6.89133	874	-0.121071	1311.01	19848	150.846	138.276	4.21381	218	51.8176	27.2004	19.6549	-0.569427	3	159.787	-0.142844	1200	36.8872
451	Abi_cili	Abies cilicica	36.1613	34.4133	790575	3812510	38.2136	6.89133	850	-0.343145	1432.97	20541.9	152.367	139.669	12.7346	155	28.7782	25.7127	17.678	-1.91683	3	161.414	-0.697186	1200	37.6893
452	Abi_cili	Abies cilicica	36.1638	34.4117	790806	3812340	349.508	6.89133	838	-0.391386	1572.38	20841.3	152.954	140.207	13.1097	233	62.2718	25.1158	17.1521	-2.46295	3	159.752	-1.04889	1200	40.2878
453	Abi_cili	Abies cilicica	36.1656	34.4115	790977	3812320	337.172	6.89133	835	0.351686	1657.67	21007.3	152.719	139.992	2.93437	245	53.1372	25.039	16.6643	-2.59221	3	162.751	-0.945398	1200	41.8335
454	Abi_cili	Abies cilicica	36.1623	34.4113	790672	3812290	4.43398	6.89133	842	0.0847631	1626.25	20775.8	152.846	140.109	9.58048	206	50.5843	25.249	17.532	-2.33663	3	148.829	-1.31218	1200	48.7556
455	Abi_cili	Abies cilicica	36.1684	34.412	791229	3812390	24.657	6.89133	833	0.311351	1631.31	21157.5	152.068	139.396	0.891008	187	35.0498	25.1398	16.4997	-2.60529	3	162.595	-0.659347	1200	29.7236
456	Abi_cili	Abies cilicica	36.1788	34.4126	792179	3812490	31.2151	6.89133	833	0.285514	1396.78	21917.1	148.521	136.144	4.39413	165	27.048	25.9566	15.4336	-2.40032	3	148.151	-0.817032	1200	39.9117
457	Abi_cili	Abies cilicica	36.1757	34.413	791900	3812530	8.40097	6.89133	832	-0.106178	1425.45	21672.8	149.739	137.261	28.8582	204	58.9615	25.6367	15.7492	-2.51071	3	158.194	-1.14912	1200	43.6991
458	Abi_cili	Abies cilicica	36.1895	34.4089	793183	3812110	335.018	6.89133	811	-0.294674	1648.8	22963.4	147.582	135.284	20.2098	246	64.7728	25.3258	14.6422	-3.28763	3	136.275	-0.921459	1200	41.281
459	Abi_cili	Abies cilicica	36.1941	34.4087	793599	3812100	334.952	6.89133	802	0.762227	1751.59	23322.1	147.977	135.646	1.36801	224	47.0596	24.8913	14.2619	-3.68777	3	134.063	-0.411319	1200	18.6414
460	Abi_cili	Abies cilicica	36.1929	34.41	793485	3812240	333.733	6.89133	807	-0.889324	1607.77	23141.7	147.479	135.189	29.3926	244	63.1102	25.2161	14.2599	-3.43011	3	157.012	-0.783583	1200	34.1002
461	Abi_cili	Abies cilicica	36.1858	34.4103	792832	3812260	183.604	6.89133	820	-0.247032	1471.9	22604	147.434	135.148	11.693	220	60.0235	25.7187	14.9194	-2.88344	3	146.475	-1.00584	1200	37.0194
462	Abi_cili	Abies cilicica	36.1339	34.4087	788067	3811930	36.1873	0	883	-1.15324	1381.76	18901.4	157.228	144.125	22.3439	154	26.1116	25.1077	23.3516	-1.68511	3	164.336	-0.808943	1200	40.7272
463	Abi_cili	Abies cilicica	36.1334	34.4096	788016	3812020	62.8574	0	885	-0.0985764	1376.51	18798.1	157.322	144.212	8.7959	106	17.3453	25.1972	23.52	-1.57	3	162.7	-0.445143	1200	38.4581
464	Abi_cili	Abies cilicica	36.1357	34.4078	788234	3811840	36.7943	0	881	0.743744	1428.09	19074.4	156.809	143.741	1.78234	152	15.8435	25.1212	22.9927	-1.74535	3	159.221	-0.778671	1200	41.0618
465	Abi_cili	Abies cilicica	36.1362	34.4082	788283	3811880	47.646	0	883	0.0448328	1357.21	19083.5	156.378	143.346	4.54099	137	15.3168	25.3612	22.7882	-1.5594	3	167.375	-0.602717	1200	37.7836
466	Abi_cili	Abies cilicica	36.1347	34.4077	788146	3811820	6.10154	0	880	0.0880834	1447.99	19004.7	157.18	144.081	10.5049	209	50.9584	24.996	23.1895	-1.81652	3	156.996	-1.13208	1200	42.7154
467	Abi_cili	Abies cilicica	36.1343	34.4069	788115	3811730	11.7398	0	877	-0.323704	1559.32	19057.6	157.584	144.452	6.59817	198	44.6894	24.687	23.241	-2.08382	3	161.774	-1.11835	1200	43.6994
468	Abi_cili	Abies cilicica	36.1358	34.4064	788252	3811680	32.03	0	876	-0.561686	1527.45	19192.4	157.13	144.036	3.70078	150	17.6436	24.7818	23.0861	-2.06068	3	152.677	-1.0107	1200	48.0323
469	Abi_cili	Abies cilicica	36.1369	34.4059	788349	3811630	19.2418	0	874	-0.160289	1553.01	19300	157.02	143.935	3.17573	176	28.0296	24.7142	23.1013	-2.15477	3	146.365	-1.19241	1200	49.4504
470	Abi_cili	Abies cilicica	36.1372	34.4065	788377	3811690	21.6887	0	876	-0.122754	1478.18	19285.3	156.719	143.659	3.5255	174	29.1103	24.9087	22.9651	-1.99523	3	158.779	-1.12189	1200	47.6001
471	Abi_cili	Abies cilicica	36.1378	34.4072	788435	3811770	26.6119	0	879	-0.671131	1363.57	19275.4	156.182	143.167	12.021	168	34.0851	25.2338	22.6819	-1.73487	3	164.721	-1.00341	1200	44.6843
472	Abi_cili	Abies cilicica	36.1381	34.4056	788465	3811600	38.8384	0	872	0.942203	1532.87	19411.8	156.757	143.694	3.26442	137	13.3636	24.7355	23.0951	-2.17859	3	162.687	-0.854235	1200	47.1243
473	Abi_cili	Abies cilicica	36.1388	34.4064	788523	3811690	24.1645	0	875	-0.279619	1416.63	19401.9	156.212	143.195	10.7245	173	37.1786	25.0646	22.7257	-1.91535	3	161.619	-1.00463	1200	44.5869
474	Abi_cili	Abies cilicica	36.1396	34.4068	788603	3811740	15.5301	0	878	-0.213941	1344.69	19434.7	155.525	142.565	2.82358	196	39.5425	25.3831	22.4354	-1.69019	3	168.832	-0.959511	1200	38.7511
475	Abi_cili	Abies cilicica	36.1385	34.4079	788494	3811850	23.1143	0	882	-0.84587	1274.35	19266.2	155.6	142.634	68.7767	184	50.3921	25.5823	22.3734	-1.45736	3	166.923	-0.848315	1200	36.8006
476	Abi_cili	Abies cilicica	36.14	34.4069	788632	3811750	17.4385	0	878	0.0776773	1339.47	19458.1	155.357	142.411	1.57431	193	36.2907	25.4322	22.3807	-1.6669	3	163.871	-0.907943	1200	37.7884
477	Abi_cili	Abies cilicica	36.1412	34.4063	788743	3811680	64.7788	6.89133	876	-0.0724687	1331.6	19565.9	155.093	142.169	0.0333092	110	9.16057	25.4021	22.2439	-1.74835	3	161.05	-0.380966	1200	35.8092
478	Abi_cili	Abies cilicica	36.1435	34.407	788958	3811760	355.254	6.89133	879	0.271537	1254.23	19675.4	153.584	140.786	11.2463	226	62.3782	26.0077	21.8697	-1.36196	3	157.539	-0.883577	1200	33.0079
479	Abi_cili	Abies cilicica	36.1426	34.4077	788875	3811850	25.0147	6.89133	880	-1.16519	1217.47	19591.2	153.69	140.883	1912.45	189	55.3159	26.0764	22.0083	-1.26652	3	149.825	-0.596434	1200	24.9575
480	Abi_cili	Abies cilicica	36.1416	34.4084	788777	3811920	26.8619	6.89133	883	-0.454981	1207.84	19441.4	153.988	141.156	3.76103	185	36.3915	26.1539	22.1201	-1.12569	3	164.379	-0.625859	1200	28.0766
481	Abi_cili	Abies cilicica	36.1405	34.4084	788677	3811910	2.45294	0	883	-0.299273	1217.54	19370.4	154.462	141.591	5.82353	217	52.3802	26.0266	22.1947	-1.17787	3	172.437	-0.924485	1200	33.7974
482	Abi_cili	Abies cilicica	36.1455	34.4082	789132	3811910	16.5751	6.89133	880	0.145463	1116.61	19725.7	152.11	139.435	2.03719	188	37.2464	26.6698	21.2205	-0.911341	3	167.357	-1.08883	1200	44.4216
483	Abi_cili	Abies cilicica	36.1444	34.4094	789033	3812040	50.7017	6.89133	883	1.00575	1078.58	19581.4	152.167	139.486	36.5435	131	24.4135	26.8472	21.5016	-0.705215	3	166.489	-0.541813	1200	37.8853
484	Abi_cili	Abies cilicica	36.16	34.4075	790475	3811870	212.295	2.92125	849	0.838843	1795.01	20844.6	152.371	139.674	0.643668	167	24.8377	25.4036	18.5557	-2.25657	3	140.652	0.0124732	1200	13.8659
485	Abi_cili	Abies cilicica	36.1741	34.4063	791770	3811780	121.93	30.0735	824	0.17303	1547.61	21955.3	150.912	138.336	7.82582	152	30.1448	24.8662	17.0779	-3.13074	3	156.974	-0.0575635	1200	8.5913
486	Abi_cili	Abies cilicica	36.171	34.4076	791488	3811910	133.247	30.0735	827	-0.133342	1625.77	21647.7	151.799	139.149	3.96837	103	17.9245	24.7926	16.9573	-3.04002	3	161.359	0.0660723	1200	21.1267
487	Abi_cili	Abies cilicica	36.1638	34.4052	790833	3811630	96.3037	30.0735	828	-0.140011	1695.67	21276.7	154.154	141.308	29.0973	155	38.7805	24.2812	16.8092	-3.15659	3	162.104	-0.0946991	1200	9.39534
488	Abi_cili	Abies cilicica	36.1616	34.406	790629	3811700	107.081	30.0735	840	-0.665735	1750.79	21053.8	153.011	140.26	4.87994	148	24.2348	24.9412	17.5414	-2.64442	3	153.266	-0.0664225	1200	10.3957
489	Abi_cili	Abies cilicica	36.1597	34.4067	790445	3811770	252.937	30.0735	850	0.543028	1770.78	20872.8	152.205	139.521	3.39755	198	47.8987	25.4425	18.2631	-2.2455	3	152.067	-0.0139185	1200	19.9429
490	Abi_cili	Abies cilicica	36.1902	34.4082	793251	3812040	323.532	6.89133	808	0.967513	1734.98	23071.5	147.834	135.515	4.04701	249	54.7943	25.1464	14.5394	-3.43475	3	141.513	-0.634559	1200	34.8919
491	Abi_cili	Abies cilicica	36.141	34.4042	788734	3811450	7.50419	0	869	0.0475861	1479.09	19715.8	156.035	143.032	9.36998	202	49.9711	24.7032	22.3531	-2.34498	3	158.124	-1.26424	1200	47.7757
492	Abi_cili	Abies cilicica	36.1418	34.4036	788809	3811380	12.5468	0	868	0.223939	1529.06	19823.5	155.707	142.732	3.80455	197	40.5979	24.735	21.9607	-2.36975	3	162.051	-1.09596	1200	43.756
493	Abi_cili	Abies cilicica	36.1433	34.4041	788949	3811450	22.8321	6.89133	871	0.376927	1454.34	19879.4	154.793	141.894	0.420622	183	29.8372	25.1186	21.4755	-2.11567	3	154.798	-0.870826	1200	38.3651
494	Abi_cili	Abies cilicica	36.1435	34.4051	788966	3811560	14.6059	0	875	0.331991	1370.26	19828.4	154.173	141.325	1.13711	201	37.6217	25.4974	21.5203	-1.8138	3	162.031	-0.738525	1200	29.691
495	Abi_cili	Abies cilicica	36.1452	34.4042	789127	3811460	51.9951	6.89133	874	-0.539954	1348.06	20020.3	153.75	140.938	18.2846	124	24.6328	25.472	20.9387	-1.92066	3	147.534	-0.599473	1200	39.9474
496	Abi_cili	Abies cilicica	36.1476	34.4046	789343	3811510	46.4955	0	878	-0.388377	1208.16	20148.7	152.301	139.609	19.555	128	24.3877	26.0424	20.3283	-1.56606	3	166.062	-0.730586	1200	43.2771
497	Abi_cili	Abies cilicica	36.145	34.4013	789111	3811140	58.607	6.89133	862	-0.559259	1501.75	20207.4	155.104	142.178	10.6176	85	19.8348	24.6275	21.1655	-2.59883	3	154.958	-0.684929	1200	49.2721
498	Abi_cili	Abies cilicica	36.1428	34.4018	788906	3811190	45.0871	5.8388	863	-0.240089	1625.76	20006.7	155.875	142.886	11.0152	138	21.8957	24.4472	21.5902	-2.6557	3	135.094	-0.686559	1200	39.5242
499	Abi_cili	Abies cilicica	36.1403	34.4015	788682	3811150	11.7455	30.0735	860	0.0548375	1734.57	19859.6	157.267	144.162	5.6419	201	50.447	23.9104	22.179	-2.99403	3	124.481	-1.01234	1200	39.8382
500	Abi_cili	Abies cilicica	36.1685	34.4023	791272	3811320	10.3813	30.0735	826	-0.264222	1599.31	21816.9	164.812	152.134	3.69919	194	46.6245	24.5429	16.955	-3.25087	3	149.165	-0.329402	1300	9.20645
501	Abi_cili	Abies cilicica	36.1666	34.4029	791097	3811380	79.566	30.0735	827	-1.03523	1600.05	21635.8	165.527	152.794	10.1366	155	27.1251	24.4545	16.5835	-3.22216	3	159.201	-0.148649	1300	11.7174
502	Abi_cili	Abies cilicica	36.1791	34.4022	792250	3811330	31.9118	30.0735	817	-0.803126	1558.57	22604.4	162.046	149.581	3.0235	180	40.404	24.8698	17.5231	-3.38895	3	151.333	-0.521899	1300	23.7163
503	Abi_cili	Abies cilicica	36.1821	34.4007	792529	3811180	20.3933	30.0735	811	-0.817335	1603.91	22911.9	161.764	149.32	11.3704	193	52.7473	24.7482	17.6181	-3.57537	3	145.188	-0.457606	1300	16.7907
504	Abi_cili	Abies cilicica	36.1155	34.3975	786413	3810630	348.098	31.2052	887	-0.422525	1579.93	18547.4	158.241	145.055	44.0943	225	69.1435	24.1049	21.329	-2.60653	3	151.97	-0.651863	1200	24.8378
505	Abi_cili	Abies cilicica	36.1171	34.3988	786552	3810790	303.442	31.2052	889	0.620154	1607.96	18525.8	158.169	144.988	3.08386	212	53.1193	24.2426	21.3764	-2.46809	3	165.721	-0.195024	1200	12.4118
506	Abi_cili	Abies cilicica	36.1081	34.4003	785727	3810930	343.514	31.2052	908	-0.217054	1451.32	17852.1	157.992	144.826	6.12561	231	62.0793	24.8925	20.744	-1.78548	3	153.833	-0.676495	1200	26.1985
507	Abi_cili	Abies cilicica	36.1088	34.3984	785799	3810720	48.1058	31.2052	901	0.295299	1560.59	18045.6	158.112	144.936	3.29003	148	24.1693	24.5373	20.8071	-2.15439	3	154.204	-0.47411	1200	31.5943
508	Abi_cili	Abies cilicica	36.1527	34.3974	789831	3810720	33.9428	6.89133	853	0.173091	1387.66	21031.3	165.267	152.554	13.7178	163	33.7028	24.925	19.803	-2.74933	3	150.838	-0.748761	1300	38.1249
509	Abi_cili	Abies cilicica	36.1507	34.3965	789657	3810630	18.8655	0	846	0.0461212	1527.32	20947.6	167.078	154.226	3.30773	187	35.3773	24.2636	19.8485	-3.16257	3	152.103	-0.99206	1300	41.7595
510	Abi_cili	Abies cilicica	36.1492	34.397	789518	3810680	61.2972	0	843	-0.90909	1583.89	20812.5	168.257	155.314	7.52812	70	15.9751	23.9322	20.194	-3.32545	3	141.885	-0.693392	1300	52.3761
511	Abi_cili	Abies cilicica	36.1483	34.3981	789431	3810790	47.2164	0	847	0.128125	1594.65	20666.9	168.386	155.433	5.0461	106	14.4109	24.044	20.7119	-3.1805	3	155.224	-0.875515	1300	51.7785
512	Abi_cili	Abies cilicica	36.1476	34.3991	789359	3810900	30.1182	0	851	-0.535591	1520.58	20544.7	168.165	155.229	8.756	161	27.1614	24.272	21.0966	-2.967	3	140.569	-0.942639	1300	44.1191
513	Abi_cili	Abies cilicica	36.147	34.4006	789304	3811070	40.0504	6.89133	858	0.060625	1436.38	20403.9	162.723	149.829	14.0376	137	22.9314	24.6374	20.945	-2.65734	3	152.4	-0.841603	1262	45.6262
514	Abi_cili	Abies cilicica	36.1456	34.4004	789171	3811040	47.4391	6.89133	858	-0.929669	1509.39	20310.6	155.247	142.31	5.60015	111	16.6497	24.4631	21.1574	-2.7533	3	154.137	-0.828446	1200	49.3479
515	Abi_cili	Abies cilicica	36.1436	34.4008	788990	3811080	38.8315	6.89133	859	0.971371	1678.58	20152.2	155.916	142.923	2.19183	124	11.3783	24.2789	21.4526	-2.83345	3	135.699	-1.01049	1200	52.9036
516	Abi_cili	Abies cilicica	36.1695	34.3978	791382	3810820	357.581	30.0735	829	0.255814	1752.03	22189.4	163.172	150.621	2.06034	208	48.5735	24.8354	17.2896	-3.22181	3	137.065	-0.435007	1300	14.8218
517	Abi_cili	Abies cilicica	36.1698	34.397	791410	3810740	179.071	30.0735	829	0.528348	1764.52	22267	162.997	150.459	0	176	30.8998	24.8414	17.4548	-3.24692	3	152.516	-0.124647	1300	2.00135
518	Abi_cili	Abies cilicica	36.1674	34.3975	791188	3810780	285.913	30.0735	834	1.25152	1746.23	22062.9	162.638	150.127	0	207	47.176	25.1184	17.119	-3.00632	3	145.886	-0.11219	1300	12.5303
519	Abi_cili	Abies cilicica	36.1812	34.3964	792463	3810700	102.988	30.0735	808	-2.0635	1657.05	23134.9	162.59	150.083	604.596	201	62.3297	24.3307	17.6857	-3.88501	3	137.895	-0.530684	1300	21.1014
520	Abi_cili	Abies cilicica	36.1796	34.3989	792308	3810970	275.186	30.0735	813	0.194886	1646.74	22857.4	162.4	149.908	2.40196	197	45.8727	24.5833	17.6466	-3.64075	3	142.164	-0.125014	1300	8.29199
521	Abi_cili	Abies cilicica	36.1799	34.3959	792344	3810640	219.145	30.0735	809	0.981471	1703.69	23071.6	162.831	150.305	0	209	46.969	24.3003	17.7699	-3.87465	3	148.684	-0.364684	1300	13.8387
522	Abi_cili	Abies cilicica	36.1131	34.3962	786194	3810480	342.373	31.2052	886	0.461088	1644.48	18487.9	158.366	145.169	10.6963	220	62.656	23.9805	21.2983	-2.72111	3	154.969	-0.444047	1200	17.4538
523	Abi_cili	Abies cilicica	36.1131	34.3951	786197	3810360	152.077	31.2052	884	0.506537	1684.96	18574.8	158.479	145.273	2.02554	211	51.5432	23.7945	21.2914	-2.90549	3	164.217	-0.546161	1200	19.8782
524	Abi_cili	Abies cilicica	36.1113	34.3971	786027	3810580	191.264	31.2052	892	-0.615019	1576.27	18319.4	158.229	145.043	449.776	211	76.9412	24.2004	21.23	-2.5038	3	157.86	-0.669864	1200	25.0396
525	Abi_cili	Abies cilicica	36.1061	34.3967	785549	3810520	294.202	31.2052	898	-0.440141	1568.35	18036.3	158.239	145.053	711.031	229	72.9338	24.2962	20.0133	-2.39681	3	143.346	-0.65649	1200	26.2875
526	Abi_cili	Abies cilicica	36.1108	34.3948	785995	3810320	30.7154	30.0735	886	-1.36826	1660.73	18473.4	158.46	145.255	28.7137	182	52.3951	23.8282	21.1918	-2.87176	3	149.287	-0.487219	1200	22.2684
527	Abi_cili	Abies cilicica	36.1159	34.3957	786457	3810430	270.179	31.2052	881	0.395314	1673.05	18718.4	158.506	145.297	2.59076	215	52.2435	23.7466	21.3241	-2.95338	3	157.324	-0.617248	1200	22.5073
528	Abi_cili	Abies cilicica	36.1179	34.3956	786642	3810430	46.7217	31.2052	878	-0.628187	1657.13	18844.2	158.562	145.349	13.358	210	60.7718	23.6458	21.2269	-3.05416	3	146.935	-0.610895	1200	20.2514
529	Abi_cili	Abies cilicica	36.172	34.3921	791632	3810190	53.356	6.89133	818	-1.33428	1631.22	22782.8	163.193	150.64	6.18506	213	53.3886	24.3812	17.978	-3.71958	3	148.848	-1.15852	1300	42.2336
530	Abi_cili	Abies cilicica	36.169	34.3917	791359	3810140	318.094	6.89133	826	0.0958852	1551.24	22562.7	162.787	150.265	3.42242	253	54.046	24.6881	17.76	-3.45432	3	155.137	-0.93659	1300	51.6223
531	Abi_cili	Abies cilicica	36.1701	34.3924	791455	3810220	337.777	6.89133	824	0.0983468	1579.53	22621.4	162.939	150.406	0.0881943	241	49.045	24.5915	17.8789	-3.53339	3	144.553	-1.2488	1300	52.885
532	Abi_cili	Abies cilicica	36.1618	34.3922	790687	3810180	38.5455	6.89133	841	-0.156277	1435.51	22024.2	162.786	150.264	4.55648	151	23.78	25.0557	17.9277	-3.04875	3	134.263	-0.749449	1300	39.8113
533	Abi_cili	Abies cilicica	36.1581	34.3926	790351	3810210	27.9269	0	845	0.619023	1589.15	21747.7	163.738	151.142	0.595932	170	26.3951	24.8844	18.3042	-3.06588	3	142.503	-0.86956	1300	40.3479
534	Abi_cili	Abies cilicica	36.1569	34.394	790237	3810360	314.159	6.89133	850	0.132189	1493.59	21560.3	163.575	150.992	1.9815	254	51.9952	25.1065	18.4825	-2.8501	3	146.949	-0.668974	1300	40.8007
535	Abi_cili	Abies cilicica	36.1554	34.3925	790100	3810190	336.654	0	845	0.359082	1575.33	21580.3	164.692	152.024	0.0374398	245	47.6667	24.6322	18.4429	-3.17368	3	156.682	-0.913671	1300	40.2958
536	Abi_cili	Abies cilicica	36.159	34.395	790422	3810480	33.2498	6.89133	851	0.110101	1385.79	21626.7	162.579	150.073	3.35372	156	22.9798	25.4419	18.283	-2.65995	3	156.883	-0.875873	1300	43.3657
537	Abi_cili	Abies cilicica	36.1526	34.395	789835	3810470	73.8119	6.89133	847	-0.168554	1506.88	21200.6	165.888	153.128	4.67957	81	15.8244	24.4839	19.0453	-3.12636	3	153.529	-0.343549	1300	40.2369
538	Abi_cili	Abies cilicica	36.1518	34.3963	789754	3810600	41.6452	6.89133	847	0.476286	1517.23	21036.3	166.384	153.585	8.83297	145	22.5814	24.451	19.6117	-3.07616	3	155.933	-0.686823	1300	39.7619
539	Abi_cili	Abies cilicica	36.1522	34.3934	789808	3810290	87.5964	6.89133	844	0.215474	1565.1	21272.5	166.387	153.588	28.7063	45	28.2739	24.2054	18.7928	-3.34639	3	150.136	-0.227152	1300	43.7445
540	Abi_cili	Abies cilicica	36.1769	34.394	792075	3810420	40.5687	30.0735	812	-0.1345	1714.85	22975.7	163.185	150.632	1.9574	172	33.1245	24.2617	18.1813	-3.85299	3	147.786	-0.382572	1300	21.6674
541	Abi_cili	Abies cilicica	36.1767	34.3942	792055	3810440	32.7982	30.0735	812	-0.544521	1705.23	22958	163.185	150.633	3.98988	182	38.3574	24.2731	18.1476	-3.84031	3	135.162	-0.404837	1300	18.4232
542	Abi_cili	Abies cilicica	36.1732	34.3918	791739	3810160	16.4765	6.89133	816	-0.452654	1654.11	22872.6	163.192	150.639	4.86321	196	42.0746	24.3192	18.0176	-3.78822	3	141.474	-0.542056	1300	22.1885
543	Abi_cili	Abies cilicica	36.1636	34.3904	790867	3809980	34.6603	0	835	0.792935	1517.75	22295.6	162.929	150.396	8.74692	164	27.1908	24.8317	17.5512	-3.2699	3	157.675	-0.682846	1300	36.024
544	Abi_cili	Abies cilicica	36.1621	34.3914	790717	3810090	43.644	0	838	-0.285847	1480.87	22103.6	163.002	150.464	12.7626	134	20.9999	24.9189	17.8286	-3.16033	3	148.062	-0.749522	1300	43.0998
545	Abi_cili	Abies cilicica	36.1599	34.3914	790522	3810080	31.7495	0	840	-0.858735	1560.32	21963	163.586	151.003	24.6021	166	34.4223	24.7838	18.0664	-3.20409	3	138.123	-0.80821	1300	38.4927
546	Abi_cili	Abies cilicica	36.1647	34.3911	790963	3810070	37.7459	6.89133	835	0.0166751	1410.02	22310.4	162.521	150.019	16.9566	152	29.0288	24.9741	17.4917	-3.18699	3	161.172	-0.747185	1300	40.2926
547	Abi_cili	Abies cilicica	36.1543	34.3918	790004	3810110	346.158	0	843	0.336685	1586.3	21525.8	165.607	152.868	6.46677	236	56.2603	24.2957	18.4825	-3.38317	3	161.551	-1.15403	1300	46.0114
548	Abi_cili	Abies cilicica	36.1533	34.3914	789913	3810060	343.001	0	840	-0.318713	1612.83	21494.9	166.267	153.478	15.7091	239	61.0811	24.0435	18.4918	-3.54557	3	140.098	-1.13784	1300	46.4654
549	Abi_cili	Abies cilicica	36.1765	34.3896	792049	3809930	4.07623	6.89133	809	-0.503726	1719.57	23262.3	163.16	150.609	9.19796	215	55.0449	24.084	17.946	-4.05381	3	137.362	-0.831349	1300	30.2322
550	Abi_cili	Abies cilicica	36.0332	34.3486	779009	3804980	323.706	6.89133	970	0.393481	1604.48	17786.9	169.001	156.001	3.9502	239	53.5229	24.6599	16.9013	-2.39877	3	149.436	-0.484478	1300	25.7922
551	Abi_cili	Abies cilicica	36.0374	34.3496	779386	3805100	325.688	9.94769	956	-0.139223	1579.4	17917	169.347	156.32	5.59328	238	57.2351	24.2861	16.4336	-2.7519	3	157.679	-0.503243	1300	25.2175
552	Abi_cili	Abies cilicica	36.0299	34.3412	778731	3804140	292.817	6.89133	961	-0.269579	1652.61	18206.8	168.944	155.949	15.6189	232	59.0798	24.2515	18.8918	-2.85759	3	154.845	-0.238806	1300	23.8697
553	Abi_cili	Abies cilicica	36.0332	34.3427	779028	3804330	345.315	6.89133	956	-0.0361281	1649.12	18250.7	168.79	155.807	13.0409	232	63.2417	24.1571	18.6343	-2.98743	3	166.064	-0.693787	1300	28.5045
554	Abi_cili	Abies cilicica	36.0306	34.3366	778812	3803640	318.194	6.89133	943	-0.611613	1725.29	18633.3	169.705	156.651	270.295	232	76.3432	23.5269	19.4823	-3.52714	3	130.051	-0.411174	1300	21.3487
555	Abi_cili	Abies cilicica	35.99	34.3152	775142	3801160	2.70186	6.89133	1032	-0.396023	1339.57	18674.7	159.656	146.351	5.51725	214	50.7115	25.7408	18.8507	-0.56356	3	170.779	-0.703151	1200	25.4435
556	Abi_cili	Abies cilicica	35.9914	34.3098	775286	3800560	83.0156	33.4617	1002	0.836745	1538.99	19276.5	160.403	147.036	1.4139	133	13.031	24.8964	19.4299	-1.36087	3	165.45	-0.0970357	1200	19.1995
557	Abi_cili	Abies cilicica	35.9918	34.3117	775320	3800770	70.8539	6.89133	1014	0.565974	1487.4	19103.6	159.911	146.585	0.291337	100	8.40448	25.256	19.0507	-1.05116	3	169.59	-0.30669	1200	35.5933
558	Abi_cili	Abies cilicica	35.9949	34.3093	775617	3800510	307.867	6.89133	994	0.496249	1532.17	19454.4	160.331	146.97	2.39911	251	52.8684	24.6701	19.3366	-1.62138	3	164.764	-0.522495	1200	36.1567
559	Abi_cili	Abies cilicica	35.9955	34.3129	775656	3800910	321.487	45.4703	1015	-1.01447	1421.59	19123.7	159.509	146.217	5537.08	234	81.1097	25.2971	18.6559	-1.07555	3	167.809	-0.501998	1200	23.9963
560	Abi_cili	Abies cilicica	35.9861	34.3074	774813	3800280	309.971	6.89133	1006	-0.0922198	1599.38	19259.5	160.892	147.484	5.14703	252	55.7116	24.8932	19.0119	-1.28075	3	151.037	-0.572875	1200	37.5269
561	Abi_cili	Abies cilicica	35.9856	34.3065	774765	3800170	305.567	6.89133	1003	-0.0175968	1616.3	19278.3	161.111	147.685	7.59889	251	59.2606	24.772	19.1308	-1.37633	3	152.224	-0.509152	1200	37.161
562	Abi_cili	Abies cilicica	35.9911	34.3092	775264	3800490	116.384	33.4617	999	0.692573	1544.56	19316.3	160.554	147.174	1.03029	126	13.0349	24.8043	19.5042	-1.43595	3	152.651	0.00047826	1200	15.6722
563	Abi_cili	Abies cilicica	35.9919	34.3086	775337	3800430	101.316	6.89133	994	-0.935401	1509.19	19397	160.666	147.277	17.7476	98	25.2087	24.6658	19.6902	-1.56874	3	145.053	-0.0434337	1200	25.394
564	Abi_cili	Abies cilicica	35.9921	34.3083	775356	3800400	80.8	6.89133	992	-1.08699	1497.13	19437.3	160.721	147.328	6.65948	143	22.5244	24.5969	19.7528	-1.63475	3	153.433	-0.146495	1200	16.2443
565	Abi_cili	Abies cilicica	35.9919	34.3079	775344	3800350	42.6981	6.89133	988	-1.4729	1506.52	19490.7	160.859	147.454	2588.48	169	47.8783	24.4897	19.8717	-1.72872	3	154.559	-0.385825	1200	20.4397
566	Abi_cili	Abies cilicica	35.9922	34.3079	775366	3800350	42.6981	6.89133	988	-1.4729	1506.52	19490.7	160.859	147.454	2588.48	169	47.8783	24.4897	19.8717	-1.72872	3	154.559	-0.385825	1200	20.4397
567	Abi_cili	Abies cilicica	35.9997	34.3066	776059	3800230	26.724	6.89133	963	-0.169384	1658.45	19929.8	160.821	147.419	26.2302	184	43.0153	23.7711	19.2977	-2.52342	3	163.371	-0.656236	1200	30.3721
568	Abi_cili	Abies cilicica	35.9912	34.3064	775284	3800190	59.0945	6.89133	980	-0.6721	1568.7	19597.6	161.232	147.796	15.264	136	18.3324	24.2503	19.7568	-1.92769	3	151.747	-0.362997	1200	29.0971
569	Abi_cili	Abies cilicica	35.9873	34.3086	774915	3800420	326.567	6.89133	1008	0.370823	1592.23	19237.3	160.695	147.304	1.84263	247	51.2129	24.9779	19.1115	-1.22143	3	152.998	-0.647804	1200	33.1981
570	Abi_cili	Abies cilicica	35.9961	34.3055	775735	3800100	16.5481	6.89133	967	-0.0470171	1717.29	19882.3	161.23	147.795	6.11508	197	44.0679	23.8803	19.5645	-2.33364	3	164.775	-0.451716	1200	16.9317
571	Abi_cili	Abies cilicica	35.9967	34.306	775793	3800150	145.136	6.89133	969	-0.195344	1696.81	19856.6	161.067	147.645	576.474	211	67.7004	23.9562	19.5986	-2.27844	3	165.115	-0.428128	1200	16.0375
572	Abi_cili	Abies cilicica	35.9956	34.3077	775686	3800340	344.646	6.89133	982	0.950362	1637.61	19641.7	160.713	147.32	0.419572	228	48.3459	24.3258	19.6537	-1.93351	3	154.576	-0.594655	1200	24.3146
573	Abi_cili	Abies cilicica	36.0034	34.3038	776413	3799930	55.5015	6.89133	942	-0.0212024	1763.39	20350.6	161.064	147.642	4.93982	149	22.502	23.0473	18.4436	-3.2761	3	161.523	-0.329854	1200	24.8579
574	Abi_cili	Abies cilicica	36.0044	34.3014	776513	3799660	30.1163	6.89133	930	-0.0657516	1844.53	20644.9	161.751	148.272	4.06524	173	29.7199	22.3825	17.5931	-3.88838	3	157.294	-0.734124	1200	35.174
575	Abi_cili	Abies cilicica	36.0004	34.3008	776146	3799590	308.693	6.89133	937	0.1314	1891.47	20514.2	162.017	148.516	16.4987	217	60.4416	22.6724	18.0095	-3.52501	3	168.613	-0.244364	1200	13.387
0	Ace_hyrc	Acer hyrcanum tauricolum	36.2221	34.4655	795975	3818490	329.08	33.4617	808	0.0325144	1585.55	22876.9	126.086	113.477	25.1389	211	60.4545	24.7732	19.7865	-3.15735	3	150.408	-0.299427	1000	11.3772
1	Ace_hyrc	Acer hyrcanum tauricolum	36.2237	34.4623	796135	3818130	281.659	44.9553	804	0.0656273	1651.08	23152.2	125.905	113.314	1.90788	196	45.4534	24.5734	19.9793	-3.4202	3	146.424	-0.137119	1000	6.93443
2	Ace_hyrc	Acer hyrcanum tauricolum	36.2248	34.4617	796243	3818070	288.509	48.6606	802	0.0232563	1671.61	23255.6	125.941	113.347	1.78584	217	55.9397	24.4702	19.9935	-3.52552	3	147.072	-0.163535	1000	15.6326
3	Ace_hyrc	Acer hyrcanum tauricolum	36.2234	34.4624	796110	3818140	283.604	48.6658	804	0.163675	1647.29	23123.5	125.876	113.289	3.96047	200	52.8236	24.6013	20.0064	-3.39601	3	147.929	-0.143823	1000	8.56302
4	Ace_hyrc	Acer hyrcanum tauricolum	36.2246	34.4498	796259	3816750	301.687	53.771	796	-0.0468334	1767.19	23699.1	137.722	125.202	128.495	199	66.8786	23.9096	19.0835	-4.31885	3	134.57	-0.181187	1100	6.61883
5	Ace_hyrc	Acer hyrcanum tauricolum	36.2244	34.4495	796244	3816710	314.164	53.771	796	-0.0471544	1766.39	23681.1	137.684	125.168	12.727	198	60.4179	23.9185	19.026	-4.31708	3	160.665	-0.20333	1100	6.11428
6	Ace_hyrc	Acer hyrcanum tauricolum	36.2164	34.45	795506	3816750	350.797	32.0897	804	0.118912	1709.9	22995.6	137.669	125.153	4.07289	215	55.6629	24.4844	19.173	-3.69536	1	154.711	-0.487166	1100	17.4893
7	Ace_hyrc	Acer hyrcanum tauricolum	36.2239	34.4478	796205	3816530	342.09	32.0897	796	-0.141647	1788.46	23725.4	137.603	125.094	14.9301	206	59.5571	23.8246	18.6915	-4.43839	3	128.826	-0.320868	1100	10.351
8	Ace_hyrc	Acer hyrcanum tauricolum	36.2206	34.4464	795908	3816360	301.113	53.771	797	-0.0486648	1796.41	23498.2	137.502	125.002	69.5768	188	56.3473	23.9436	18.2303	-4.32886	3	122.907	-0.169107	1100	2.93356
9	Ace_hyrc	Acer hyrcanum tauricolum	36.1724	34.4427	791490	3815810	336.587	6.89133	849	-0.399646	1493.23	19689.5	141.421	128.565	18.936	206	55.6447	25.8004	17.2214	-1.46091	3	170.013	-0.325728	1100	10.4229
10	Ace_hyrc	Acer hyrcanum tauricolum	36.2219	34.4357	796068	3815180	278.47	24.1515	787	-0.0120129	1861.05	24092.2	136.593	124.176	3.1135	193	44.9381	23.7296	17.3219	-4.76353	3	149.969	-0.134937	1100	5.59626
11	Ace_hyrc	Acer hyrcanum tauricolum	36.2221	34.4358	796086	3815190	272.635	24.1515	787	-0.0264581	1864.47	24107.7	136.642	124.22	4.50369	197	45.9818	23.7044	17.4091	-4.78084	3	151.849	-0.113203	1100	8.45682
12	Ace_hyrc	Acer hyrcanum tauricolum	36.1165	34.4271	786409	3813920	296.558	30.0735	925	-0.10131	1204.85	16362.2	144.944	131.768	4.70143	218	52.2549	27.334	24.328	0.916375	3	161.218	-0.203435	1100	14.8599
13	Ace_hyrc	Acer hyrcanum tauricolum	36.1858	34.4255	792782	3813950	57.6359	30.0735	817	1.25176	1743.05	21708.2	151.363	138.749	1.84245	211	51.4826	24.6546	14.2015	-3.27661	3	148.744	-0.532903	1200	20.6941
14	Ace_hyrc	Acer hyrcanum tauricolum	36.1285	34.4142	787549	3812520	59.6987	0	897	-0.665683	1334.1	18104.8	158.503	145.295	39.6169	115	26.4383	25.5026	23.3245	-1.02548	3	155.38	-0.491005	1200	37.3783
15	Ace_hyrc	Acer hyrcanum tauricolum	36.1336	34.4078	788042	3811830	34.1107	0	880	-1.0814	1465.32	18935	157.553	144.424	15.4397	154	25.8098	24.8697	23.3864	-1.88846	3	161.082	-0.873927	1200	43.1427
16	Ace_hyrc	Acer hyrcanum tauricolum	36.112	34.405	786069	3811450	266.453	31.2052	919	0.452877	1402.52	17721.1	157.261	144.156	5.60669	216	56.7458	25.6458	20.6862	-1.08807	3	145.706	-0.0938271	1200	34.8449
17	Ace_hyrc	Acer hyrcanum tauricolum	36.1467	34.3997	789276	3810970	41.8433	6.89133	854	0.0652152	1523.87	20437.1	168.253	155.311	10.5929	137	20.0736	24.3255	21.1315	-2.8931	3	152.598	-0.772536	1300	43.351
18	Ace_hyrc	Acer hyrcanum tauricolum	36.068	34.3663	782154	3807040	192.219	31.3359	923	-0.0481553	1605.78	18623.2	170.297	157.197	3.47108	217	56.2485	23.683	18.2883	-3.25673	3	128.553	-0.98859	1300	36.4111
19	Ace_hyrc	Acer hyrcanum tauricolum	36.0682	34.3648	782171	3806870	24.8202	6.89133	915	0.338911	1712.82	18722.5	170.973	157.821	0.293506	182	31.8288	23.2972	18.1828	-3.56914	3	129.598	-0.807877	1300	36.202
20	Ace_hyrc	Acer hyrcanum tauricolum	36.0737	34.3617	782688	3806540	4.48634	0	889	-0.208988	1824.96	19322.7	171.487	158.296	11.5781	210	53.9215	22.3175	18.2125	-4.56194	3	114.266	-1.20844	1300	44.6092
21	Ace_hyrc	Acer hyrcanum tauricolum	36.0645	34.3631	781835	3806680	290.085	6.89133	913	-0.207115	1786.18	18619.5	172.027	158.794	13.5613	237	58.6476	22.9943	18.493	-3.72929	3	137.022	-0.274167	1300	30.0362
22	Ace_hyrc	Acer hyrcanum tauricolum	36.0672	34.3471	782140	3804910	273.228	6.89133	891	-0.0517835	1914.25	20029.1	166.707	153.883	25.3383	221	66.5961	22.5569	16.3961	-5.10824	3	139.671	-0.113352	1300	26.2299
23	Ace_hyrc	Acer hyrcanum tauricolum	36.0582	34.3451	781319	3804660	50.7931	28.4504	901	-0.391592	1782.48	19601	167.664	154.767	10.5396	148	29.2176	22.7471	17.7064	-4.73269	3	128.721	-0.444807	1300	29.3645
24	Ace_hyrc	Acer hyrcanum tauricolum	36.0475	34.3428	780341	3804380	285.229	28.4504	913	-0.443292	1764.76	19097.6	169.185	156.171	43.1979	230	71.4475	22.8561	17.7319	-4.353	3	134.663	-0.201283	1300	26.147
25	Ace_hyrc	Acer hyrcanum tauricolum	36.0622	34.338	781711	3803880	326.761	28.4504	878	-0.56503	1870.1	20425.1	165.894	153.133	13.5859	228	62.2972	22.2724	15.9119	-5.56495	3	130.364	-0.39849	1300	19.8804
26	Ace_hyrc	Acer hyrcanum tauricolum	35.9868	34.3138	774852	3800990	354.349	6.89133	1043	-0.199661	1418.05	18672.5	159.503	146.211	8.53555	223	58.2076	25.9713	18.9962	-0.337219	3	177.193	-0.713819	1200	26.154
27	Ace_hyrc	Acer hyrcanum tauricolum	35.9773	34.3152	773973	3801120	277.243	31.7621	1079	-0.783255	1174.35	18093.7	145.18	131.982	11.3738	223	67.2674	26.8916	19.3318	0.476327	3	172.907	-0.145479	1100	25.1393
28	Ace_hyrc	Acer hyrcanum tauricolum	35.9869	34.31	774875	3800570	279.622	33.4617	1020	-0.24452	1521.49	19062.3	160.268	146.912	37.453	216	64.4097	25.332	19.0352	-0.906398	3	171.642	-0.143435	1200	17.8045
29	Ace_hyrc	Acer hyrcanum tauricolum	35.9826	34.3097	774477	3800530	197.716	28.4504	1041	0.266725	1471.43	18851.9	160.099	146.758	0.445965	124	13.3918	25.7416	19.0126	-0.486284	3	163.079	0.0760349	1200	26.444
30	Ace_hyrc	Acer hyrcanum tauricolum	35.9808	34.3097	774314	3800520	236.144	28.4504	1051	0.131192	1422.35	18703.7	146.626	133.296	2.80858	176	34.904	25.9722	19.032	-0.258275	3	166.916	0.0771637	1100	27.2908
31	Ace_hyrc	Acer hyrcanum tauricolum	35.9975	34.3097	775849	3800570	304.944	6.89133	990	-0.544653	1533.96	19539.9	160.176	146.828	3165.76	223	64.5467	24.576	19.1112	-1.75127	3	165.232	-0.303621	1200	17.4572
32	Ace_hyrc	Acer hyrcanum tauricolum	35.9904	34.3108	775193	3800660	96.8607	33.4617	1011	0.123313	1546.19	19128.8	160.166	146.819	6.88176	154	31.2048	25.1605	19.1704	-1.11193	3	166.517	-0.0978081	1200	9.51002
33	Ace_hyrc	Acer hyrcanum tauricolum	35.9936	34.3129	775481	3800910	317.603	45.4703	1018	-0.425703	1382.64	19039.5	159.586	146.287	566.227	232	63.2954	25.3969	18.804	-0.952798	3	173.365	-0.370869	1200	21.017
34	Ace_hyrc	Acer hyrcanum tauricolum	35.978	34.3102	774054	3800570	299.496	38.738	1060	-0.00856729	1310.68	18472.5	146.226	132.932	4.96096	245	60.5299	26.1901	19.1437	-0.0946027	3	160.834	-0.374939	1100	32.933
35	Ace_hyrc	Acer hyrcanum tauricolum	35.991	34.3127	775237	3800890	36.6725	6.89133	1023	0.539788	1482.63	18955.7	159.683	146.376	4.55438	156	23.161	25.5167	18.9504	-0.804541	3	167.419	-0.726475	1200	38.9638
36	Ace_hyrc	Acer hyrcanum tauricolum	35.9867	34.31	774859	3800570	295.807	33.4617	1019	-0.281411	1524	19089.3	160.335	146.974	36.268	224	65.7372	25.2797	19.0403	-0.952194	3	169.564	-0.239549	1200	18.4905
37	Ace_hyrc	Acer hyrcanum tauricolum	35.9822	34.3079	774451	3800320	320.31	31.3359	1030	-0.317636	1431.6	18946.6	160.532	147.155	47.725	217	67.7431	25.4404	19.2206	-0.742286	3	151.398	-0.302171	1200	13.5702
38	Ace_hyrc	Acer hyrcanum tauricolum	35.9859	34.3054	774794	3800060	301.595	6.89133	996	0.150491	1669.86	19354.3	161.337	147.893	6.1094	249	56.5806	24.5755	19.1704	-1.55322	3	144.652	-0.462358	1200	36.6543
39	Ace_hyrc	Acer hyrcanum tauricolum	35.9866	34.3065	774854	3800180	307.096	6.89133	999	0.318438	1659.72	19335.2	161.119	147.692	7.21929	250	58.0844	24.6959	19.0807	-1.45835	3	149.416	-0.489809	1200	35.016
40	Ace_hyrc	Acer hyrcanum tauricolum	35.9873	34.3073	774919	3800270	324.085	6.89133	999	0.53395	1664.95	19356.1	160.991	147.575	4.85826	246	54.8622	24.7265	19.2053	-1.44669	3	154.358	-0.577189	1200	30.5275
41	Ace_hyrc	Acer hyrcanum tauricolum	35.9875	34.3074	774936	3800280	324.085	6.89133	999	0.53395	1664.95	19356.1	160.991	147.575	4.85826	246	54.8622	24.7265	19.2053	-1.44669	3	154.358	-0.577189	1200	30.5275
42	Ace_hyrc	Acer hyrcanum tauricolum	35.988	34.308	774984	3800350	349.31	6.89133	999	0.667095	1650.82	19330.5	160.904	147.495	3.124	230	51.7633	24.7494	19.2865	-1.43638	3	161.245	-0.732603	1200	29.3235
43	Ace_hyrc	Acer hyrcanum tauricolum	35.9887	34.3086	775046	3800420	3.72843	6.89133	1001	0.00218033	1596.55	19276.1	160.748	147.352	4.44398	216	51.7991	24.828	19.3126	-1.37681	3	141.369	-0.873959	1200	32.035
44	Ace_hyrc	Acer hyrcanum tauricolum	35.9893	34.3088	775094	3800440	10.1992	6.89133	999	0.121251	1595.26	19289.4	160.77	147.373	2.99679	206	44.7463	24.7887	19.3546	-1.41614	3	147.516	-0.810578	1200	31.2465
45	Ace_hyrc	Acer hyrcanum tauricolum	35.9902	34.3092	775180	3800490	33.4709	9.98975	1001	-0.719248	1554.99	19275.8	160.593	147.21	2.48729	183	40.5444	24.8512	19.3995	-1.37798	3	148.968	-0.357644	1200	14.1949
46	Ace_hyrc	Acer hyrcanum tauricolum	35.9906	34.3092	775215	3800490	42.8861	33.4374	1000	-0.544045	1551.82	19289.3	160.579	147.198	2.22595	178	35.1099	24.8356	19.4344	-1.39731	3	145.187	-0.242573	1200	8.5235
47	Ace_hyrc	Acer hyrcanum tauricolum	35.9963	34.3067	775749	3800230	18.0602	6.89133	974	0.132641	1678.37	19775.7	160.958	147.545	5.11037	198	41.9581	24.0883	19.6738	-2.15209	3	160.8	-0.582516	1200	24.2222
48	Ace_hyrc	Acer hyrcanum tauricolum	35.9986	34.3077	775956	3800350	109.078	6.89133	974	0.119132	1625.29	19767.4	160.629	147.244	4.45935	207	48.8494	24.1006	19.4086	-2.19484	3	166.99	-0.581737	1200	20.9828
49	Ace_hyrc	Acer hyrcanum tauricolum	35.9896	34.306	775138	3800130	64.6786	6.89133	979	0.236187	1680.35	19584.9	161.44	147.986	5.83571	113	15.7548	24.213	19.4726	-1.93325	3	143.213	-0.372085	1200	34.8888
50	Ace_hyrc	Acer hyrcanum tauricolum	35.9939	34.3087	775522	3800440	317.706	6.89133	990	-0.590735	1516.62	19492.9	160.574	147.193	12.802	251	61.3026	24.5587	19.5744	-1.70188	3	156.077	-0.626643	1200	35.656
51	Ace_hyrc	Acer hyrcanum tauricolum	35.9845	34.3088	774656	3800430	283.725	26.6652	1024	-0.504372	1475.53	19051.1	160.438	147.068	32.5544	227	68.6771	25.3532	19.0453	-0.854076	3	165.475	-0.201058	1200	24.2094
52	Ace_hyrc	Acer hyrcanum tauricolum	35.9967	34.306	775785	3800150	17.3488	6.89133	970	-0.0789912	1697.54	19842.8	161.08	147.657	233.863	196	58.513	23.9702	19.6089	-2.26065	3	164.045	-0.419868	1200	16.8147
53	Ace_hyrc	Acer hyrcanum tauricolum	35.9957	34.3076	775688	3800330	344.646	6.89133	982	0.950362	1637.61	19641.7	160.713	147.32	0.419572	228	48.3459	24.3258	19.6537	-1.93351	3	154.576	-0.594655	1200	24.3146
54	Ace_hyrc	Acer hyrcanum tauricolum	35.9814	34.3029	774389	3799770	336.635	6.89133	1004	-1.02548	1608.02	19212.6	161.429	147.977	33.538	233	66.2537	24.7124	19.6171	-1.38762	3	158.668	-0.566384	1200	25.2361
55	Ace_hyrc	Acer hyrcanum tauricolum	35.9832	34.3031	774558	3799790	320.91	6.89133	997	-0.133844	1659.73	19315.8	161.533	148.072	9.51044	252	59.0449	24.5294	19.5073	-1.57056	3	154.575	-0.691183	1200	37.6206
56	Ace_hyrc	Acer hyrcanum tauricolum	35.984	34.3038	774627	3799870	309.383	6.89133	994	0.37492	1681.62	19353.6	161.565	148.101	9.50671	249	58.978	24.4724	19.4082	-1.62763	3	155.72	-0.498439	1200	34.6592
57	Ace_hyrc	Acer hyrcanum tauricolum	35.9841	34.3039	774636	3799880	314.982	6.89133	995	0.549395	1668	19336.1	161.544	148.082	9.84513	252	60.356	24.51	19.3884	-1.58999	3	150.539	-0.591774	1200	37.0154
58	Ace_hyrc	Acer hyrcanum tauricolum	35.9849	34.3041	774706	3799910	322.673	6.89133	993	0.217659	1681.28	19367.4	161.573	148.108	9.60461	251	60.5241	24.4594	19.329	-1.64059	3	143.437	-0.686843	1200	37.0046
59	Ace_hyrc	Acer hyrcanum tauricolum	35.9849	34.3047	774707	3799980	314.901	6.89133	996	-0.302121	1645.85	19332.6	161.461	148.006	8.21236	253	59.0449	24.5541	19.2893	-1.55569	3	158.793	-0.65261	1200	38.4324
60	Ace_hyrc	Acer hyrcanum tauricolum	35.9851	34.3047	774721	3799980	310.705	6.89133	994	-0.462156	1663.43	19357.1	161.487	148.03	7.01449	252	59.0449	24.51	19.2695	-1.59962	3	152.017	-0.587176	1200	37.4539
61	Ace_hyrc	Acer hyrcanum tauricolum	35.9861	34.3049	774821	3800000	301.497	6.89133	990	0.270625	1710.38	19413.3	161.498	148.04	4.73389	247	55.7116	24.4291	19.1903	-1.68649	3	140.547	-0.433439	1200	34.8733
62	Ace_hyrc	Acer hyrcanum tauricolum	35.9943	34.3039	775579	3799910	333.886	6.89133	960	0.327295	1758.7	19973.6	161.673	148.2	0.379143	212	42.8316	23.6415	19.3576	-2.52032	3	164.416	-0.323336	1200	12.5885
63	Ace_hyrc	Acer hyrcanum tauricolum	36.0031	34.3035	776386	3799890	54.2599	6.89133	941	0.291039	1784.02	20362.5	161.169	147.738	3.57422	149	20.4365	23.0139	18.4436	-3.29471	3	163.291	-0.350196	1200	25.8617
64	Ace_hyrc	Acer hyrcanum tauricolum	36.0042	34.3011	776495	3799630	28.2206	6.89133	930	0.0983555	1873.34	20656.9	161.846	148.359	3.01698	177	29.7775	22.352	17.5138	-3.90553	3	152.795	-0.745433	1200	34.9711
65	Ace_hyrc	Acer hyrcanum tauricolum	35.9912	34.3035	775287	3799860	22.3046	6.89133	963	-0.264545	1690.47	19890.4	161.873	148.384	1950.63	191	55.0838	23.6944	19.1739	-2.42845	3	150.837	-0.376719	1200	15.2814
66	Ace_hyrc	Acer hyrcanum tauricolum	35.9685	34.2989	773213	3799290	329.331	67.9406	1040	-0.241738	1508.92	18586.4	146.962	133.602	10.9402	226	74.588	25.4636	18.27	-0.752785	3	134.439	-0.413849	1100	18.6037
67	Ace_hyrc	Acer hyrcanum tauricolum	35.9805	34.2976	774321	3799180	288.248	28.4504	981	-1.1323	1700.99	19526.6	161.804	148.32	14.455	213	62.5435	24.0435	18.9891	-2.05736	3	139.771	-0.17258	1200	13.9994
68	Ace_hyrc	Acer hyrcanum tauricolum	35.9808	34.2975	774357	3799160	277.892	28.4504	979	-0.697667	1711.85	19550.3	161.832	148.346	13.1543	221	65.5963	24.0036	18.9652	-2.09641	3	146.057	-0.141782	1200	22.859
69	Ace_hyrc	Acer hyrcanum tauricolum	35.9912	34.3006	775301	3799540	310.294	6.89133	953	-0.335604	1777.73	20082	162.192	148.676	7.20186	244	59.298	23.2363	18.8641	-2.87675	3	140.307	-0.429083	1200	28.6509
70	Ace_hyrc	Acer hyrcanum tauricolum	36.0054	34.298	776615	3799290	31.2348	11.1099	916	0.139059	1985.57	21004	162.836	149.266	2.50329	178	31.592	21.5293	16.0474	-4.64102	3	109.217	-0.580493	1200	28.464
71	Ace_hyrc	Acer hyrcanum tauricolum	36	34.2984	776118	3799320	338.454	6.89133	929	-0.306718	1927.02	20740	162.587	149.038	36.2598	230	64.5406	22.2115	16.9988	-3.9343	3	137.256	-0.558639	1200	22.904
72	Ace_hyrc	Acer hyrcanum tauricolum	35.9957	34.3	775714	3799480	3.77932	6.89133	943	-0.0732567	1836.1	20429.1	162.272	148.749	10.1322	206	53.0443	22.8551	18.2865	-3.28144	3	146.735	-0.479792	1200	16.0626
73	Ace_hyrc	Acer hyrcanum tauricolum	35.9887	34.2966	775084	3799090	197.169	28.4504	944	-0.272667	1891.3	20177.3	162.502	148.96	100.717	199	65.8365	22.8319	17.8791	-3.26814	3	124.658	-0.392235	1200	13.0326
74	Ace_hyrc	Acer hyrcanum tauricolum	35.9888	34.2967	775090	3799100	25.1681	28.4504	945	-0.132861	1884.41	20159.4	162.48	148.94	66.1969	189	55.1905	22.8695	18.0278	-3.23049	3	125.621	-0.376728	1200	15.2888
75	Ace_hyrc	Acer hyrcanum tauricolum	35.921	34.2476	769006	3793470	288.538	6.89133	1101	-0.0112372	1391	19993.5	142.879	129.89	11.9847	212	58.0334	25.8409	15.8114	-1.12451	2	168.803	-0.485099	1100	17.6134
76	Ace_hyrc	Acer hyrcanum tauricolum	35.8998	34.2342	767095	3791930	336.138	24.1515	1123	0.250416	1435.53	18930	156.719	143.659	0.0767317	215	48.7475	25.9514	13.1926	-0.849331	3	162.896	-0.361573	1200	14.2596
77	Ace_hyrc	Acer hyrcanum tauricolum	35.9064	34.2303	767716	3791510	344.853	6.89133	1079	-0.877962	1459.41	19654.4	156.548	143.502	270.922	220	58.4145	25.2007	13.7472	-1.7051	3	153.748	-0.513373	1200	18.8738
78	Ace_hyrc	Acer hyrcanum tauricolum	35.9172	34.227	768721	3791180	27.5799	30.0735	1024	0.390697	1650.07	20727	156.426	143.391	0.169631	182	38.6661	24.2882	13.0059	-2.73034	3	162.2	-0.197086	1200	3.11538
79	Ace_hyrc	Acer hyrcanum tauricolum	35.9263	34.2187	769586	3790280	177.768	30.0735	1002	-0.453981	1655	21896.6	167.51	154.625	5.65332	145	24.669	23.9704	13.2819	-3.4111	3	158.696	-0.0394595	1300	13.1642
80	Ace_hyrc	Acer hyrcanum tauricolum	35.9202	34.2173	769029	3790110	92.2999	6.89133	1004	-0.225794	1747.06	21478.5	168.638	155.666	19.1042	111	22.2041	23.8993	12.6359	-3.29702	3	164.268	-0.0858049	1300	23.9172
81	Ace_hyrc	Acer hyrcanum tauricolum	35.9268	34.2123	769657	3789570	298.241	6.89133	1017	0.0537388	1618.85	22290.5	165.635	152.894	13.5428	238	62.2169	24.3601	13.5714	-3.30714	3	161.519	-0.319177	1300	27.025
82	Ace_hyrc	Acer hyrcanum tauricolum	35.9291	34.2114	769866	3789480	303.34	6.89133	1016	-0.130697	1696.7	22517.7	165.092	152.393	4.85658	207	45.9978	24.3742	13.8882	-3.38733	3	157.491	-0.214659	1300	9.61396
83	Ace_hyrc	Acer hyrcanum tauricolum	35.9292	34.2112	769875	3789460	329.047	6.89133	1016	-0.622199	1700.15	22532.2	165.065	152.367	32.6244	213	65.0788	24.3732	13.8485	-3.39336	3	162.369	-0.341112	1300	12.2727
84	Ace_hyrc	Acer hyrcanum tauricolum	35.9305	34.2114	769997	3789480	102.294	6.89133	1015	-0.0110767	1706.95	22622.6	164.866	152.184	4.80004	204	47.8386	24.3709	14.126	-3.43107	3	163.73	-0.451246	1300	14.5531
85	Ace_hyrc	Acer hyrcanum tauricolum	35.9316	34.2113	770103	3789470	16.853	6.89133	1012	-0.38246	1701.95	22727.7	164.702	152.033	13.1092	191	47.6587	24.3345	14.3638	-3.50027	3	150.117	-0.337037	1300	9.79073
86	Ace_hyrc	Acer hyrcanum tauricolum	35.9316	34.2116	770096	3789510	11.5704	6.89133	1012	0.402238	1698.55	22713.3	164.714	152.043	15.824	193	47.742	24.3413	14.4034	-3.49078	3	149.572	-0.294572	1300	8.82168
87	Ace_hyrc	Acer hyrcanum tauricolum	35.9333	34.2121	770257	3789560	279.296	6.89133	1009	-0.161174	1701.53	22816.5	164.557	151.899	1.61678	194	36.821	24.2929	14.7799	-3.57201	3	152.87	-0.132772	1300	6.02457
88	Ace_hyrc	Acer hyrcanum tauricolum	35.9264	34.2111	769619	3789440	327.96	6.89133	1018	0.0542341	1651.13	22322.9	165.504	152.773	3.80297	245	54.0105	24.3852	13.3238	-3.30258	3	165.779	-0.635752	1300	31.1679
89	Ace_hyrc	Acer hyrcanum tauricolum	35.9327	34.2089	770209	3789210	11.1071	22.4049	1005	0.414206	1789.94	22963.3	164.498	151.844	0.764498	200	45.0085	24.2122	14.2449	-3.6716	3	142.518	-0.430191	1300	16.2082
90	Ace_hyrc	Acer hyrcanum tauricolum	35.9275	34.2086	769728	3789160	118.268	30.0735	1020	-0.276913	1748.13	22549.4	164.916	152.23	31.0047	182	50.8338	24.4245	13.1337	-3.36308	3	154.245	-0.166609	1300	1.47287
91	Ace_hyrc	Acer hyrcanum tauricolum	35.9272	34.2084	769705	3789130	128.928	30.0735	1020	-0.0393318	1749	22564.4	164.873	152.191	16.3847	181	42.4683	24.4291	13.1193	-3.36555	3	156.199	-0.171435	1300	1.55868
92	Ace_hyrc	Acer hyrcanum tauricolum	35.9274	34.2082	769724	3789120	128.928	30.0735	1020	-0.0393318	1749	22564.4	164.873	152.191	16.3847	181	42.4683	24.4291	13.1193	-3.36555	3	156.199	-0.171435	1300	1.55868
93	Ace_hyrc	Acer hyrcanum tauricolum	35.9259	34.2088	769579	3789180	131.024	6.89133	1023	0.486174	1748.51	22430.6	165.082	152.383	0.489479	193	36.1807	24.4616	12.8312	-3.29286	3	163.604	-0.253667	1300	6.6725
94	Ace_hyrc	Acer hyrcanum tauricolum	35.9252	34.209	769518	3789200	300.655	6.89133	1025	1.00189	1739.4	22352.7	165.175	152.469	1.30228	229	50.3828	24.4923	12.5934	-3.24245	3	141.873	-0.242334	1300	20.7863
95	Ace_hyrc	Acer hyrcanum tauricolum	35.9261	34.2095	769600	3789260	356.253	6.89133	1021	0.172344	1722.95	22385.7	165.242	152.531	4.083	218	51.8528	24.436	12.9725	-3.2927	3	152.923	-0.605421	1300	22.335
96	Ace_hyrc	Acer hyrcanum tauricolum	35.9271	34.2097	769687	3789290	333.764	6.89133	1020	0.0869759	1731.72	22463.8	165.125	152.423	6.82716	224	52.4074	24.4139	13.1997	-3.33774	3	156.984	-0.415671	1300	18.4254
97	Ace_hyrc	Acer hyrcanum tauricolum	35.9275	34.2099	769729	3789310	334.298	6.89133	1018	0.239626	1733.63	22501.1	165.087	152.388	1.47809	222	50.1082	24.3955	13.3923	-3.36466	3	154.626	-0.394035	1300	16.8936
98	Ace_hyrc	Acer hyrcanum tauricolum	35.9275	34.2098	769722	3789290	329.636	6.89133	1019	0.148648	1728.57	22475	165.129	152.426	3.59316	226	54.3466	24.4021	13.3178	-3.35017	3	146.485	-0.403038	1300	18.4942
99	Ace_hyrc	Acer hyrcanum tauricolum	35.9271	34.2095	769693	3789260	335.989	6.89133	1020	0.178741	1739.53	22478.7	165.08	152.381	60.7633	215	60.7863	24.4194	13.1561	-3.33972	3	157.626	-0.34529	1300	14.1132
100	Ace_hyrc	Acer hyrcanum tauricolum	35.9274	34.2102	769716	3789340	329.553	6.89133	1018	0.159449	1720.13	22460.2	165.171	152.465	2.58647	226	52.2341	24.3978	13.3602	-3.34748	3	153.84	-0.406687	1300	18.6808
101	Ace_hyrc	Acer hyrcanum tauricolum	35.9276	34.2104	769730	3789360	338.989	6.89133	1018	0.189845	1716.02	22471.6	165.166	152.461	0.430264	224	49.045	24.389	13.4748	-3.35798	3	166.458	-0.458429	1300	19.1541
102	Ace_hyrc	Acer hyrcanum tauricolum	35.9272	34.2103	769699	3789350	333.618	6.89133	1018	0.266793	1711.54	22445.4	165.213	152.504	1.05674	226	49.9246	24.3935	13.4026	-3.34475	3	156.153	-0.429274	1300	19.2212
103	Ace_hyrc	Acer hyrcanum tauricolum	35.9275	34.21	769722	3789320	329.553	6.89133	1018	0.159449	1720.13	22460.2	165.171	152.465	2.58647	226	52.2341	24.3978	13.3602	-3.34748	3	153.84	-0.406687	1300	18.6808
104	Ace_hyrc	Acer hyrcanum tauricolum	35.9272	34.2099	769696	3789300	329.014	6.89133	1019	-0.03076	1722.52	22448.9	165.17	152.465	3.67493	229	54.5679	24.4086	13.2432	-3.33572	3	160.16	-0.436332	1300	20.2303
105	Ace_hyrc	Acer hyrcanum tauricolum	35.9275	34.2097	769729	3789280	333.45	6.89133	1018	0.324776	1741.07	22515.9	165.048	152.352	2.50873	217	48.6743	24.3989	13.3511	-3.36795	3	154.179	-0.341737	1300	14.2953
106	Ace_hyrc	Acer hyrcanum tauricolum	35.9279	34.2102	769761	3789340	341.73	6.89133	1017	0.209051	1729.04	22512.4	165.083	152.384	1.33164	220	47.1068	24.3867	13.5069	-3.37523	3	160.434	-0.438176	1300	17.3971
107	Ace_hyrc	Acer hyrcanum tauricolum	35.9278	34.2101	769753	3789330	336.029	6.89133	1018	0.204818	1725.18	22486.3	165.127	152.425	0.208642	223	49.3159	24.3923	13.4335	-3.36134	3	161.835	-0.424975	1300	18.0287
108	Ace_hyrc	Acer hyrcanum tauricolum	35.9279	34.2106	769764	3789380	342.676	6.89133	1017	0.13912	1709.84	22483	165.156	152.452	3.93282	223	54.0294	24.3823	13.587	-3.36721	3	150.128	-0.493788	1300	19.6786
109	Ace_hyrc	Acer hyrcanum tauricolum	35.9286	34.2108	769828	3789400	347.954	6.89133	1016	-0.123663	1715.15	22535.3	165.058	152.361	38.8987	220	63.18	24.375	13.7098	-3.39258	3	155.861	-0.513069	1300	19.3814
110	Ace_hyrc	Acer hyrcanum tauricolum	35.9288	34.2109	769844	3789420	348.165	6.89133	1016	-0.402501	1705.11	22520.6	165.088	152.389	42.9735	215	63.4525	24.3749	13.7494	-3.38725	3	154.215	-0.479656	1300	16.8621
111	Ace_hyrc	Acer hyrcanum tauricolum	35.9287	34.2108	769832	3789410	348.165	6.89133	1016	-0.402501	1705.11	22520.6	165.088	152.389	42.9735	215	63.4525	24.3749	13.7494	-3.38725	3	154.215	-0.479656	1300	16.8621
112	Ace_hyrc	Acer hyrcanum tauricolum	35.9287	34.2106	769833	3789390	347.954	6.89133	1016	-0.123663	1715.15	22535.3	165.058	152.361	38.8987	220	63.18	24.375	13.7098	-3.39258	3	155.861	-0.513069	1300	19.3814
113	Ace_hyrc	Acer hyrcanum tauricolum	35.9288	34.2106	769847	3789390	347.954	6.89133	1016	-0.123663	1715.15	22535.3	165.058	152.361	38.8987	220	63.18	24.375	13.7098	-3.39258	3	155.861	-0.513069	1300	19.3814
114	Ace_hyrc	Acer hyrcanum tauricolum	35.9286	34.211	769826	3789430	348.165	6.89133	1016	-0.402501	1705.11	22520.6	165.088	152.389	42.9735	215	63.4525	24.3749	13.7494	-3.38725	3	154.215	-0.479656	1300	16.8621
115	Ace_hyrc	Acer hyrcanum tauricolum	35.9289	34.2107	769854	3789400	340.569	6.89133	1016	-0.213865	1718.36	22561.4	165.009	152.316	27.6245	226	66.7539	24.3713	13.7693	-3.40532	3	157.151	-0.5062	1300	20.9208
116	Ace_hyrc	Acer hyrcanum tauricolum	35.9291	34.2111	769869	3789440	329.047	6.89133	1016	-0.622199	1700.15	22532.2	165.065	152.367	32.6244	213	65.0788	24.3732	13.8485	-3.39336	3	162.369	-0.341112	1300	12.2727
117	Ace_hyrc	Acer hyrcanum tauricolum	35.9296	34.2112	769912	3789450	330.293	6.89133	1015	-0.241467	1709.96	22584.7	164.957	152.268	0.724261	222	45.8839	24.3696	13.9674	-3.41642	3	159.272	-0.40699	1300	16.7089
118	Ace_hyrc	Acer hyrcanum tauricolum	35.9317	34.2094	770109	3789270	239.467	6.89133	1010	0.103699	1769.98	22829.4	164.623	151.959	4.36476	211	50.0942	24.2873	14.0863	-3.5665	3	165.443	-0.526887	1300	18.1491
119	Ace_hyrc	Acer hyrcanum tauricolum	35.9306	34.2097	770011	3789300	336.442	6.89133	1013	0.0352953	1756.85	22736.2	164.725	152.054	0.683683	205	41.3636	24.3341	13.9476	-3.49672	3	149.972	-0.292665	1300	9.9672
120	Ace_hyrc	Acer hyrcanum tauricolum	35.9307	34.21	770021	3789320	88.3163	6.89133	1013	0.121147	1752.23	22721.6	164.739	152.067	1.67267	197	39.3271	24.34	13.9872	-3.4877	3	157.015	-0.31914	1300	9.67276
121	Ace_hyrc	Acer hyrcanum tauricolum	35.9303	34.2098	769982	3789300	310.122	6.89133	1013	0.0338242	1754.22	22710	164.764	152.09	1.90644	201	40.4342	24.3412	13.8882	-3.4819	3	158.456	-0.201413	1300	7.61003
122	Ace_hyrc	Acer hyrcanum tauricolum	35.9285	34.2096	769815	3789280	345.29	6.89133	1017	0.431512	1746.47	22568	164.972	152.282	0.89918	205	40.596	24.3836	13.4918	-3.3983	3	161.7	-0.309804	1300	10.4718
123	Ace_hyrc	Acer hyrcanum tauricolum	35.9283	34.2095	769801	3789260	345.29	6.89133	1017	0.431512	1746.47	22568	164.972	152.282	0.89918	205	40.596	24.3836	13.4918	-3.3983	3	161.7	-0.309804	1300	10.4718
124	Ace_hyrc	Acer hyrcanum tauricolum	35.9278	34.2093	769758	3789240	331.061	6.89133	1019	0.485727	1746.78	22530.7	165.008	152.316	1.17056	206	41.4224	24.4023	13.3099	-3.3712	3	161.1	-0.261818	1300	9.74613
125	Ace_hyrc	Acer hyrcanum tauricolum	35.9305	34.2109	769998	3789430	135.717	6.89133	1014	0.239738	1726.73	22651.6	164.833	152.153	2.40436	214	45.8974	24.3608	14.0467	-3.44816	3	159.197	-0.576361	1300	20.6614
126	Ace_hyrc	Acer hyrcanum tauricolum	35.9297	34.2112	769920	3789450	330.293	6.89133	1015	-0.241467	1709.96	22584.7	164.957	152.268	0.724261	222	45.8839	24.3696	13.9674	-3.41642	3	159.272	-0.40699	1300	16.7089
127	Ace_hyrc	Acer hyrcanum tauricolum	35.9307	34.211	770020	3789430	10.4578	6.89133	1014	0.151759	1726.18	22677.9	164.782	152.107	6.44376	204	49.8326	24.3577	14.1061	-3.46045	3	154.869	-0.549488	1300	20.5713
128	Ace_hyrc	Acer hyrcanum tauricolum	35.9308	34.2104	770025	3789370	13.9793	6.89133	1013	0.519186	1746.73	22707	164.754	152.08	3.51596	197	41.5904	24.3458	14.0269	-3.47865	3	163.429	-0.386251	1300	14.366
129	Ace_hyrc	Acer hyrcanum tauricolum	35.9303	34.2112	769981	3789450	117.864	6.89133	1015	0.0482112	1715.88	22637.1	164.85	152.169	3.6022	211	47.9836	24.3658	14.0863	-3.43963	3	162.77	-0.530885	1300	18.1992
130	Ace_hyrc	Acer hyrcanum tauricolum	35.9317	34.2093	770110	3789250	354.197	6.89133	1010	0.215888	1779.98	22844	164.611	151.949	3.11555	215	48.9739	24.2806	14.0467	-3.57593	3	158.138	-0.508148	1300	18.2865
131	Ace_hyrc	Acer hyrcanum tauricolum	35.9352	34.2105	770429	3789390	325.239	30.0735	1001	-0.172603	1752.59	23060.4	164.334	151.693	2.48888	195	42.6124	24.1606	14.5312	-3.7578	3	139.838	-0.226839	1300	5.36249
132	Ace_hyrc	Acer hyrcanum tauricolum	35.929	34.2102	769862	3789340	337.679	6.89133	1016	0.134485	1737.28	22590.8	164.953	152.264	26.5476	216	62.9529	24.3696	13.69	-3.41714	3	153.645	-0.363767	1300	14.5086
133	Ace_hyrc	Acer hyrcanum tauricolum	35.8553	34.1975	763107	3787750	336.124	6.89133	1197	-0.561378	1306.93	18075.2	180.967	168.041	52.0196	208	54.5707	26.5237	14.1867	-0.511257	3	154.544	-0.433958	1400	13.8935
134	Ace_hyrc	Acer hyrcanum tauricolum	35.8523	34.1849	762875	3786330	240.377	26.5321	1130	-0.335034	1490.56	18829.5	195.811	182.757	45.6726	186	57.0419	25.0751	12.7182	-1.8249	3	158.269	0.00454428	1500	16.0328
135	Ace_hyrc	Acer hyrcanum tauricolum	35.848	34.1713	762522	3784810	202.82	26.5321	1107	-0.475639	1603.26	18821.5	195.487	182.454	39.8122	209	63.1942	24.5605	12.1372	-2.43756	3	135.186	-0.439155	1500	14.4802
136	Ace_hyrc	Acer hyrcanum tauricolum	35.8268	34.1508	760626	3782480	78.1872	26.5321	1133	0.00371126	1599.99	17026	198.573	185.334	2.39419	177	30.29	24.5827	11.8984	-1.97306	3	141.582	-0.154451	1500	2.14151
137	Ace_hyrc	Acer hyrcanum tauricolum	35.8255	34.1502	760508	3782420	328.73	26.5321	1134	0.037863	1602.08	16886.5	198.972	185.707	0.190465	210	47.6135	24.5907	11.7399	-1.90842	3	130.546	-0.290153	1500	11.3417
138	Ace_hyrc	Acer hyrcanum tauricolum	35.8292	34.1495	760856	3782340	244.139	26.5321	1115	-0.0195138	1655.94	17218.5	198.91	185.649	1.63356	198	45.339	24.2671	12.0481	-2.27236	3	133.175	-0.322416	1500	9.07541
139	Ace_hyrc	Acer hyrcanum tauricolum	35.8266	34.1484	760613	3782220	323.651	26.5321	1121	-0.444025	1649.64	16956	199.487	186.188	12.6958	194	54.0058	24.3396	11.8984	-2.11217	3	132.247	-0.236998	1500	4.8669
140	Ace_hyrc	Acer hyrcanum tauricolum	35.9404	34.0868	771303	3775690	64.433	38.9534	932	-0.130783	1897.08	26813.6	186.428	174	131.972	178	58.3383	23.5113	11.4132	-4.97853	3	123.943	-0.160062	1500	1.17148
141	Ace_hyrc	Acer hyrcanum tauricolum	35.9341	34.0638	770797	3773120	195.007	19.9251	938	0.0106191	1837.09	26449.5	172.195	159.896	32.2963	171	47.1254	23.9389	9.57642	-4.8196	3	130.578	-0.0869937	1400	5.22206
142	Ace_hyrc	Acer hyrcanum tauricolum	35.7684	34.0662	755495	3772960	347.754	6.89133	1200	-0.276817	1227.41	11289.9	193.811	179.967	15.1592	234	64.067	26.3607	20.8772	1.18473	3	180.851	-0.881702	1400	35.0453
143	Ace_hyrc	Acer hyrcanum tauricolum	35.7594	34.0662	754664	3772930	294.572	6.89133	1217	1.01134	1259.37	10468.7	179.242	165.454	0.339402	233	48.045	27.0125	23.192	1.79	3	177.083	-0.219574	1300	24.9719
144	Ace_hyrc	Acer hyrcanum tauricolum	35.7536	34.0659	754129	3772890	317.903	6.89133	1199	0.813721	1129.47	9974.04	178.124	164.422	1.20686	247	48.9414	27.7406	24.4599	2.41956	3	181.511	-0.545595	1300	32.1644
145	Ace_hyrc	Acer hyrcanum tauricolum	35.7621	34.0627	754923	3772550	327.699	6.89133	1236	0.484344	1395.29	10804.8	195.355	181.401	2.26395	247	51.1144	25.6803	22.3382	0.650415	3	176.053	-0.654275	1400	33.3854
146	Ace_hyrc	Acer hyrcanum tauricolum	35.7529	34.0624	754075	3772500	333.482	6.89133	1246	-0.433352	1237.73	9997.29	179.348	165.552	7.7734	246	56.0579	27.0918	25.8067	1.89209	3	180.621	-0.820267	1300	37.3259
147	Ace_hyrc	Acer hyrcanum tauricolum	35.7685	34.0635	755512	3772660	347.791	6.89133	1200	0.270059	1454.85	11373.8	195.16	181.22	3.50975	235	54.3618	25.4032	20.4214	0.321736	3	172.614	-0.98007	1400	39.6939
148	Ace_hyrc	Acer hyrcanum tauricolum	35.7693	34.0594	755601	3772200	153.879	6.89133	1208	0.0413502	1550.66	11555.8	194.061	180.2	1.74699	183	35.3129	25.367	19.2514	0.133624	3	163.825	-0.184073	1400	2.39651
149	Ace_hyrc	Acer hyrcanum tauricolum	35.7693	34.0594	755601	3772200	153.879	6.89133	1208	0.0413502	1550.66	11555.8	194.061	180.2	1.74699	183	35.3129	25.367	19.2514	0.133624	3	163.825	-0.184073	1400	2.39651
150	Ace_hyrc	Acer hyrcanum tauricolum	35.7694	34.0595	755608	3772210	153.879	6.89133	1208	0.0413502	1550.66	11555.8	194.061	180.2	1.74699	183	35.3129	25.367	19.2514	0.133624	3	163.825	-0.184073	1400	2.39651
151	Ace_hyrc	Acer hyrcanum tauricolum	35.7695	34.0594	755617	3772210	153.879	6.89133	1208	0.0413502	1550.66	11555.8	194.061	180.2	1.74699	183	35.3129	25.367	19.2514	0.133624	3	163.825	-0.184073	1400	2.39651
152	Ace_hyrc	Acer hyrcanum tauricolum	35.7696	34.0595	755625	3772220	153.879	6.89133	1208	0.0413502	1550.66	11555.8	194.061	180.2	1.74699	183	35.3129	25.367	19.2514	0.133624	3	163.825	-0.184073	1400	2.39651
153	Ace_hyrc	Acer hyrcanum tauricolum	35.7696	34.0596	755622	3772220	325.606	6.89133	1207	-0.0961279	1549.35	11549.9	194.178	180.308	3.79414	186	37.3737	25.3429	19.3274	0.123262	3	171.883	-0.186166	1400	2.23017
154	Ace_hyrc	Acer hyrcanum tauricolum	35.7696	34.0595	755628	3772220	325.606	6.89133	1207	-0.0961279	1549.35	11549.9	194.178	180.308	3.79414	186	37.3737	25.3429	19.3274	0.123262	3	171.883	-0.186166	1400	2.23017
155	Ace_hyrc	Acer hyrcanum tauricolum	35.7697	34.0595	755631	3772220	84.8021	6.89133	1206	0.0233104	1550.42	11585.2	194.018	180.159	0.161546	181	31.8445	25.3512	19.1662	0.110509	3	162.655	-0.166232	1400	1.16133
156	Ace_hyrc	Acer hyrcanum tauricolum	35.7696	34.0596	755629	3772230	325.606	6.89133	1207	-0.0961279	1549.35	11549.9	194.178	180.308	3.79414	186	37.3737	25.3429	19.3274	0.123262	3	171.883	-0.186166	1400	2.23017
157	Ace_hyrc	Acer hyrcanum tauricolum	35.7697	34.0596	755637	3772220	228.094	6.89133	1205	0.000615646	1549.92	11579.2	194.137	180.27	1.19368	182	33.9333	25.3269	19.2447	0.100147	3	166.517	-0.167827	1400	0.957913
158	Ace_hyrc	Acer hyrcanum tauricolum	35.7697	34.0596	755633	3772230	228.094	6.89133	1205	0.000615646	1549.92	11579.2	194.137	180.27	1.19368	182	33.9333	25.3269	19.2447	0.100147	3	166.517	-0.167827	1400	0.957913
159	Ace_hyrc	Acer hyrcanum tauricolum	35.7697	34.0596	755635	3772230	228.094	6.89133	1205	0.000615646	1549.92	11579.2	194.137	180.27	1.19368	182	33.9333	25.3269	19.2447	0.100147	3	166.517	-0.167827	1400	0.957913
160	Ace_hyrc	Acer hyrcanum tauricolum	35.7697	34.0596	755636	3772230	228.094	6.89133	1205	0.000615646	1549.92	11579.2	194.137	180.27	1.19368	182	33.9333	25.3269	19.2447	0.100147	3	166.517	-0.167827	1400	0.957913
161	Ace_hyrc	Acer hyrcanum tauricolum	35.7698	34.0596	755642	3772220	228.094	6.89133	1205	0.000615646	1549.92	11579.2	194.137	180.27	1.19368	182	33.9333	25.3269	19.2447	0.100147	3	166.517	-0.167827	1400	0.957913
162	Ace_hyrc	Acer hyrcanum tauricolum	35.7698	34.0596	755639	3772230	228.094	6.89133	1205	0.000615646	1549.92	11579.2	194.137	180.27	1.19368	182	33.9333	25.3269	19.2447	0.100147	3	166.517	-0.167827	1400	0.957913
163	Ace_hyrc	Acer hyrcanum tauricolum	35.7698	34.0596	755641	3772230	228.094	6.89133	1205	0.000615646	1549.92	11579.2	194.137	180.27	1.19368	182	33.9333	25.3269	19.2447	0.100147	3	166.517	-0.167827	1400	0.957913
164	Ace_hyrc	Acer hyrcanum tauricolum	35.7698	34.0596	755644	3772230	228.094	6.89133	1205	0.000615646	1549.92	11579.2	194.137	180.27	1.19368	182	33.9333	25.3269	19.2447	0.100147	3	166.517	-0.167827	1400	0.957913
165	Ace_hyrc	Acer hyrcanum tauricolum	35.7698	34.0596	755647	3772230	228.094	6.89133	1205	0.000615646	1549.92	11579.2	194.137	180.27	1.19368	182	33.9333	25.3269	19.2447	0.100147	3	166.517	-0.167827	1400	0.957913
166	Ace_hyrc	Acer hyrcanum tauricolum	35.7699	34.0596	755651	3772230	228.094	6.89133	1205	0.000615646	1549.92	11579.2	194.137	180.27	1.19368	182	33.9333	25.3269	19.2447	0.100147	3	166.517	-0.167827	1400	0.957913
167	Ace_hyrc	Acer hyrcanum tauricolum	35.7702	34.0596	755679	3772230	147.816	16.3803	1204	-0.001832	1550.03	11608.5	194.095	180.231	0.112214	180	32.9899	25.3109	19.1363	0.0770316	3	150.869	-0.157626	1400	0.235211
168	Ace_hyrc	Acer hyrcanum tauricolum	35.7686	34.0591	755537	3772160	332.744	6.89133	1213	0.184077	1552.31	11473.7	194.08	180.217	0.325885	194	37.602	25.4376	19.4377	0.213332	3	158.663	-0.212154	1400	4.98463
169	Ace_hyrc	Acer hyrcanum tauricolum	35.7686	34.059	755539	3772160	139.815	6.89133	1212	0.208871	1553.08	11503	194.035	180.175	0.253599	187	33.5562	25.4221	19.3502	0.190216	3	162.498	-0.203869	1400	3.31366
170	Ace_hyrc	Acer hyrcanum tauricolum	35.7688	34.0591	755553	3772160	139.815	6.89133	1212	0.208871	1553.08	11503	194.035	180.175	0.253599	187	33.5562	25.4221	19.3502	0.190216	3	162.498	-0.203869	1400	3.31366
171	Ace_hyrc	Acer hyrcanum tauricolum	35.7688	34.059	755557	3772150	101.491	6.89133	1213	0.277744	1554.45	11509.1	193.922	180.07	0	181	27.7748	25.4456	19.2789	0.200579	3	135.613	-0.159873	1400	1.8388
172	Ace_hyrc	Acer hyrcanum tauricolum	35.7689	34.059	755559	3772160	139.815	6.89133	1212	0.208871	1553.08	11503	194.035	180.175	0.253599	187	33.5562	25.4221	19.3502	0.190216	3	162.498	-0.203869	1400	3.31366
173	Ace_hyrc	Acer hyrcanum tauricolum	35.7689	34.059	755564	3772160	101.491	6.89133	1213	0.277744	1554.45	11509.1	193.922	180.07	0	181	27.7748	25.4456	19.2789	0.200579	3	135.613	-0.159873	1400	1.8388
174	Ace_hyrc	Acer hyrcanum tauricolum	35.7689	34.059	755563	3772160	139.815	6.89133	1212	0.208871	1553.08	11503	194.035	180.175	0.253599	187	33.5562	25.4221	19.3502	0.190216	3	162.498	-0.203869	1400	3.31366
175	Ace_hyrc	Acer hyrcanum tauricolum	35.7689	34.0591	755564	3772160	139.815	6.89133	1212	0.208871	1553.08	11503	194.035	180.175	0.253599	187	33.5562	25.4221	19.3502	0.190216	3	162.498	-0.203869	1400	3.31366
176	Ace_hyrc	Acer hyrcanum tauricolum	35.7689	34.059	755567	3772160	139.815	6.89133	1212	0.208871	1553.08	11503	194.035	180.175	0.253599	187	33.5562	25.4221	19.3502	0.190216	3	162.498	-0.203869	1400	3.31366
177	Ace_hyrc	Acer hyrcanum tauricolum	35.769	34.0591	755567	3772160	139.815	6.89133	1212	0.208871	1553.08	11503	194.035	180.175	0.253599	187	33.5562	25.4221	19.3502	0.190216	3	162.498	-0.203869	1400	3.31366
178	Ace_hyrc	Acer hyrcanum tauricolum	35.769	34.0591	755567	3772170	139.815	6.89133	1212	0.208871	1553.08	11503	194.035	180.175	0.253599	187	33.5562	25.4221	19.3502	0.190216	3	162.498	-0.203869	1400	3.31366
179	Ace_hyrc	Acer hyrcanum tauricolum	35.769	34.0591	755567	3772170	139.815	6.89133	1212	0.208871	1553.08	11503	194.035	180.175	0.253599	187	33.5562	25.4221	19.3502	0.190216	3	162.498	-0.203869	1400	3.31366
180	Ace_hyrc	Acer hyrcanum tauricolum	35.769	34.0591	755568	3772170	139.815	6.89133	1212	0.208871	1553.08	11503	194.035	180.175	0.253599	187	33.5562	25.4221	19.3502	0.190216	3	162.498	-0.203869	1400	3.31366
181	Ace_hyrc	Acer hyrcanum tauricolum	35.769	34.0591	755570	3772170	37.5857	6.89133	1210	0.16438	1552.65	11532.4	193.989	180.133	0.740727	181	30.2305	25.4065	19.2628	0.167101	3	154.55	-0.173448	1400	2.86154
182	Ace_hyrc	Acer hyrcanum tauricolum	35.769	34.059	755575	3772160	37.5857	6.89133	1210	0.16438	1552.65	11532.4	193.989	180.133	0.740727	181	30.2305	25.4065	19.2628	0.167101	3	154.55	-0.173448	1400	2.86154
183	Ace_hyrc	Acer hyrcanum tauricolum	35.769	34.0591	755574	3772170	37.5857	6.89133	1210	0.16438	1552.65	11532.4	193.989	180.133	0.740727	181	30.2305	25.4065	19.2628	0.167101	3	154.55	-0.173448	1400	2.86154
184	Ace_hyrc	Acer hyrcanum tauricolum	35.7691	34.0592	755583	3772180	37.5857	6.89133	1210	0.16438	1552.65	11532.4	193.989	180.133	0.740727	181	30.2305	25.4065	19.2628	0.167101	3	154.55	-0.173448	1400	2.86154
185	Ace_hyrc	Acer hyrcanum tauricolum	35.7526	34.0341	754130	3769360	340.878	26.5321	1231	0.265922	1381.4	10470.5	203.868	190.277	0.299598	215	48.9731	26.004	16.801	0.30521	3	123.728	-0.379157	1500	14.7495
186	Ace_hyrc	Acer hyrcanum tauricolum	35.7325	33.752	753108	3738010	303.988	6.89133	1093	0.326066	1464.28	22579	178.976	166.192	1.26221	244	50.2887	26.511	12.0139	-0.841093	3	148.122	-0.359205	1400	29.874
187	Ace_hyrc	Acer hyrcanum tauricolum	35.7392	33.7519	753730	3738020	4.55094	6.89133	1072	0.243176	1605.61	22989.6	179.974	167.119	5.63013	212	51.9156	25.719	13.5027	-1.55302	3	154.187	-0.663093	1400	25.0714
188	Ace_hyrc	Acer hyrcanum tauricolum	35.7373	33.7463	753570	3737390	318.702	6.89133	1057	0.376991	1731.67	23344.9	167.637	154.742	2.21925	232	52.7753	25.2976	13.0001	-1.92817	3	156.388	-0.354258	1300	21.2556
189	Ace_hyrc	Acer hyrcanum tauricolum	35.7276	33.7429	752681	3736990	344.395	6.89133	1089	0.298596	1533.22	23060.2	166.456	153.651	1.7603	236	51.868	26.4174	11.7152	-0.898532	3	163.724	-0.746611	1300	31.9273
190	Ace_hyrc	Acer hyrcanum tauricolum	35.7198	33.7438	751956	3737070	324.21	6.89133	1099	-0.336584	1318.74	22529.7	165.257	152.545	6.92868	248	58.8797	27.5637	11.4797	0.155117	3	166.663	-0.638571	1300	33.3325
191	Ace_hyrc	Acer hyrcanum tauricolum	35.6978	33.7001	750044	3732170	304.712	6.89133	1102	0.294948	1399.61	22758.5	166.002	153.232	3.69145	244	54.9675	27.3693	10.4079	0.0703711	3	143.135	-0.380459	1300	29.8887
192	Ace_hyrc	Acer hyrcanum tauricolum	35.7043	33.7012	750643	3732310	209.825	6.89133	1087	0.34843	1554.52	23268.3	166.599	153.784	1.75273	202	41.172	26.5982	10.4968	-0.675032	3	158.012	-0.374975	1300	12.927
193	Ace_hyrc	Acer hyrcanum tauricolum	35.7148	33.7003	751619	3732240	45.7663	6.89133	1065	0.4003	1565.88	24203.5	166.934	154.093	6.34038	156	27.0437	25.7629	11.1166	-1.53647	3	157.564	-0.438517	1300	29.338
194	Ace_hyrc	Acer hyrcanum tauricolum	35.7116	33.6932	751344	3731440	309.435	6.89133	1043	0.247858	1724.9	24265.7	168.01	155.086	2.14732	236	52.3783	25.1213	11.48	-2.05857	3	132.434	-0.335847	1300	23.2667
195	Ace_hyrc	Acer hyrcanum tauricolum	35.7067	33.6923	750891	3731330	166.502	6.89133	1049	-0.208927	1701.33	23888.6	168.271	155.327	3.46729	169	27.1434	25.2332	11.4868	-1.89132	3	130.092	-0.106088	1300	3.86693
196	Ace_hyrc	Acer hyrcanum tauricolum	35.6939	33.6908	749709	3731130	314.069	6.89133	1088	0.0487818	1591.65	22884.7	167.239	154.374	10.3175	235	60.3877	26.3432	12.7853	-0.84577	3	164.523	-0.363885	1300	22.5978
197	Ace_hyrc	Acer hyrcanum tauricolum	35.6987	33.6847	750176	3730460	341.815	6.89133	1042	-0.0281273	1801.91	23604.3	169.324	156.299	2.46284	227	51.4032	24.7047	12.3065	-2.2953	3	133.187	-0.516107	1300	21.9501
198	Ace_hyrc	Acer hyrcanum tauricolum	35.6987	33.6855	750173	3730560	12.8995	6.89133	1044	-0.606575	1764.71	23564.5	169.284	156.262	64.8135	202	54.7348	24.7719	12.2376	-2.22811	3	167.474	-0.549445	1300	20.7646
199	Ace_hyrc	Acer hyrcanum tauricolum	35.6983	33.6873	750125	3730750	68.3953	6.89133	1048	-0.0604569	1752.07	23431.8	169.19	156.175	4.27944	174	30.9567	24.9308	12.234	-2.06924	3	157.291	-0.145893	1300	3.9572
200	Ace_hyrc	Acer hyrcanum tauricolum	35.698	33.6874	750099	3730760	62.0885	6.89133	1049	-0.0596102	1752.9	23391.7	169.169	156.156	3.63119	176	29.6601	24.9654	12.2589	-2.03461	3	160.04	-0.155548	1300	4.10417
201	Ace_hyrc	Acer hyrcanum tauricolum	35.6997	33.6853	750263	3730530	344.002	6.89133	1042	-0.320476	1783.59	23658.5	169.319	156.295	10.9251	228	62.1872	24.7128	12.0955	-2.2872	3	133.69	-0.60192	1300	24.1591
202	Ace_hyrc	Acer hyrcanum tauricolum	35.6937	33.6851	749707	3730500	292.242	6.89133	1070	-0.218449	1717.16	23161.8	168.095	155.165	25.4124	231	66.0722	25.5499	12.5423	-1.57272	3	163.278	-0.230024	1300	23.2923
203	Ace_hyrc	Acer hyrcanum tauricolum	35.6976	33.6805	750083	3729990	299.968	6.89133	1037	0.59897	1891.36	23741.3	169.516	156.476	1.187	226	49.199	24.383	12.8541	-2.617	3	129.969	-0.22259	1300	18.9072
204	Ace_hyrc	Acer hyrcanum tauricolum	35.6984	33.6817	750149	3730140	305.055	6.89133	1038	-0.186189	1870.64	23725.9	169.464	156.428	3.00592	238	52.5172	24.4705	12.5989	-2.52946	3	126.782	-0.333939	1300	25.0725
205	Ace_hyrc	Acer hyrcanum tauricolum	35.6979	33.6823	750104	3730190	306.907	6.89133	1040	-0.169545	1841.38	23645.2	169.423	156.39	5.36563	217	52.1725	24.5398	12.621	-2.4602	3	128.75	-0.224167	1300	13.4743
206	Ace_hyrc	Acer hyrcanum tauricolum	35.6986	33.683	750170	3730280	292.915	6.89133	1040	0.0915856	1857.32	23684.7	169.404	156.373	0.275298	230	49.0494	24.5703	12.4443	-2.4297	3	140.041	-0.2104	1300	22.7291
207	Ace_hyrc	Acer hyrcanum tauricolum	35.6876	33.6845	749143	3730420	316.699	6.89133	1103	0.280371	1499.94	22696.3	166.551	153.74	5.70422	243	56.8692	26.5719	12.6784	-0.712098	3	143.913	-0.438969	1300	27.5479
208	Ace_hyrc	Acer hyrcanum tauricolum	35.6975	33.678	750079	3729720	285.449	6.89133	1035	0.00464404	1901.56	23867	169.58	156.536	5.88963	196	44.051	24.2645	13.2074	-2.73659	3	137.597	-0.13989	1300	6.40708
209	Ace_hyrc	Acer hyrcanum tauricolum	35.6975	33.6799	750076	3729930	290.117	6.89133	1037	0.608676	1889.59	23742.5	169.519	156.479	124.502	224	60.4917	24.3604	12.9046	-2.64144	3	145.242	-0.176214	1300	19.6302
210	Ace_hyrc	Acer hyrcanum tauricolum	35.6911	33.6764	749491	3729530	292.254	6.89133	1069	0.172178	1729.71	23366	167.953	155.033	5.93564	238	54.058	25.244	12.6025	-1.93337	3	166.598	-0.267112	1300	29.0378
211	Ace_hyrc	Acer hyrcanum tauricolum	35.699	33.6719	750235	3729040	190.896	6.89133	1030	-0.194046	1844.08	24182.5	169.299	156.276	21.9284	158	31.6175	24.2184	13.703	-2.83438	3	130.202	-0.0293747	1300	10.827
212	Ace_hyrc	Acer hyrcanum tauricolum	35.6861	33.6755	749030	3729420	304.365	6.89133	1094	-0.715875	1552.16	22937.8	166.468	153.663	3.30724	216	48.054	26.0671	12.2206	-1.2818	3	150.526	-0.21571	1300	13.4026
213	Ace_hyrc	Acer hyrcanum tauricolum	35.6797	33.6633	748472	3728050	300.67	6.89133	1114	0.750243	1443.57	22622.2	164.028	151.411	0.00200998	238	48.4634	26.7775	12.3105	-0.926607	3	163.273	-0.274149	1300	25.5793
0	Ace_mons	Acer monspessulanum microphyllum	35.7762	33.5051	757893	3710730	140.805	31.2671	809	-0.0372064	928.515	37166.1	97.9477	85.7043	12.3829	145	31.3359		9.18743	1.453	3	130.057	-0.0117074	800	10.2078
1	Ace_mons	Acer monspessulanum microphyllum	35.9544	33.5755	774227	3719010	143.728	36.3739	775	0.00631128	1600.02	49789.8	78.618	67.3869	24.2747	180	19.9251		6.95701	-3.90121	3	143.22	-0.148798	700	0.0270186
2	Ace_mons	Acer monspessulanum microphyllum	35.955	33.5727	774297	3718700	317.439	58.0201	775	-0.00971893	1610.13	49968.2	78.7512	67.501	28.1421	191	19.9251		7.44607	-4.03743	3	141.737	-0.17483	700	3.78032
3	Ace_mons	Acer monspessulanum microphyllum	35.7907	33.4219	759491	3701540	287.222	56.2471	885	0.0625052	1392.35	41808.8	131.353	119.412	4.88027	230	31.2332		7.76535	-1.69224	3	155.708	-0.184668	1100	24.8282
4	Ace_mons	Acer monspessulanum microphyllum	35.7918	33.4211	759592	3701450	282.11	56.9161	884	0.025343	1462.39	41954.2	131.296	119.36	6.8236	230	6.89133		7.54395	-1.82815	3	139.001	-0.168773	1100	28.0595
5	Ace_mons	Acer monspessulanum microphyllum	35.7915	33.4189	759567	3701210	307.398	56.3369	884	-0.132968	1468.36	42017.3	131.227	119.297	6.09344	237	6.89133		7.80095	-1.92626	3	146.421	-0.337766	1100	24.3619
6	Ace_mons	Acer monspessulanum microphyllum	35.7773	33.4254	758234	3701900	78.1565	31.2018	900	0.11144	1444.42	40520.2	132.998	120.907	1.67562	172	33.4617		7.99923	-1.13135	3	130.813	-0.130606	1100	3.96145
7	Ace_mons	Acer monspessulanum microphyllum	35.9444	33.5983	773230	3721500	103.828	32.7606	780	0.0257104	1449.86	48197.6	80.0197	68.5883	1.07567	178	40.827		5.68108	-1.99803	3	148.971	-0.14027	700	0.791843
8	Ace_mons	Acer monspessulanum microphyllum	35.9442	33.5983	773214	3721500	103.828	32.7606	780	0.0257104	1449.86	48197.6	80.0197	68.5883	1.07567	178	40.827		5.68108	-1.99803	3	148.971	-0.14027	700	0.791843
9	Ace_mons	Acer monspessulanum microphyllum	35.9459	33.5817	773418	3719660	297.586	64.6186	776	-0.118489	1464.67	48831.1	78.3931	67.1941	534.418	210	7.18876		6.63914	-2.92268	3	152.493	-0.178188	700	11.1999
10	Ace_mons	Acer monspessulanum microphyllum	35.9536	33.5762	774152	3719080	153.552	28.7548	775	-0.00708255	1600.12	49715.6	78.5844	67.3581	1.45195	179	19.9251		6.8647	-3.84337	3	133.574	-0.144888	700	0.301649
11	Ace_mons	Acer monspessulanum microphyllum	35.9547	33.578	774249	3719280	105.453	48.3225	775	-0.00532456	1600	49744.7	78.5257	67.3078	288.005	180	19.9251		6.70233	-3.84604	3	144.387	-0.14886	700	0.0466051
12	Ace_mons	Acer monspessulanum microphyllum	35.9596	33.5671	774741	3718090	237.516	33.4885	771	-0.0214022	1650.52	50570.9	79.0734	67.7772	0.340147	180	19.9251		7.13074	-4.10267	3	132.68	-0.135167	700	1.00336
13	Ace_mons	Acer monspessulanum microphyllum	35.9631	33.5668	775061	3718060	213.839	25.1639	769	0.117495	1675.35	50866.5	79.1869	67.8744	1.45367	163	19.9251		7.14265	-4.09765	3	131.858	0.0427526	700	16.1598
14	Ace_mons	Acer monspessulanum microphyllum	35.9461	33.5816	773440	3719660	301.203	56.2709	776	-0.070902	1472.66	48868.1	78.3763	67.1797	131.923	210	6.89133		6.67877	-2.96151	3	144.989	-0.188166	700	10.9241
15	Ace_mons	Acer monspessulanum microphyllum	35.8349	33.4861	763409	3708770	267.988	65.5252	836	-0.572769	1159.74	43012.7	103.811	92.2762	171.747	209	6.89133		7.86292	-0.0963372	3	147.474	-0.0762447	900	18.5945
16	Ace_mons	Acer monspessulanum microphyllum	35.79	33.4206	759426	3701400	280.646	62.3782	886	-0.256501	1374.58	41811.8	131.214	119.285	13.42	227	33.4617		7.86267	-1.69554	3	157.538	-0.153331	1100	25.7456
17	Ace_mons	Acer monspessulanum microphyllum	35.7904	33.4211	759460	3701450	280.616	61.3423	886	-0.053063	1385.79	41816.1	131.244	119.312	11.5466	227	33.4617		7.80755	-1.6934	3	157.592	-0.147211	1100	25.7215
18	Ace_mons	Acer monspessulanum microphyllum	35.7907	33.4216	759486	3701510	283.105	58.2518	885	0.0226596	1395.42	41820.4	131.32	119.382	6.97658	228	7.62343		7.76184	-1.70162	3	157.359	-0.159065	1100	25.3546
19	Ace_mons	Acer monspessulanum microphyllum	35.7919	33.4233	759593	3701700	316.264	59.0449	884	0.173516	1414.38	41861.8	131.491	119.538	8.34303	240	6.89133		7.64742	-1.72854	3	152.409	-0.413424	1100	25.8108
20	Ace_mons	Acer monspessulanum microphyllum	35.7912	33.4215	759538	3701500	283.209	62.1593	884	-0.004459	1427.98	41887.3	131.304	119.367	11.2008	231	6.89133		7.65761	-1.76332	3	146.128	-0.179774	1100	27.9567
21	Ace_mons	Acer monspessulanum microphyllum	35.7917	33.4217	759582	3701530	284.475	54.3824	884	0.0823995	1440.69	41903.4	131.339	119.399	3.68615	232	6.89133		7.61782	-1.77796	3	150.665	-0.189942	1100	28.4002
22	Ace_mons	Acer monspessulanum microphyllum	35.7919	33.4186	759606	3701180	314.908	54.6791	884	0.0258754	1492.99	42061.7	131.21	119.282	3.61327	227	6.89133		7.85793	-1.98226	3	137.691	-0.305249	1100	18.1251
23	Ace_mons	Acer monspessulanum microphyllum	35.7919	33.4186	759606	3701170	314.908	54.6791	884	0.0258754	1492.99	42061.7	131.21	119.282	3.61327	227	6.89133		7.85793	-1.98226	3	137.691	-0.305249	1100	18.1251
24	Ace_mons	Acer monspessulanum microphyllum	35.792	33.4186	759621	3701180	304.222	53.0263	883	-0.00117138	1500.29	42090.7	131.204	119.276	3.78313	222	6.89133		7.82373	-2.00618	3	131.198	-0.228717	1100	16.2204
25	Ace_mons	Acer monspessulanum microphyllum	35.7928	33.4185	759699	3701170	284.216	51.5804	882	0.0918245	1515.22	42148.6	131.191	119.265	5.63939	211	6.89133		7.75981	-2.05396	3	140.86	-0.1276	1100	13.7734
26	Ace_mons	Acer monspessulanum microphyllum	35.7774	33.4255	758238	3701910	76.4436	33.2851	900	0.113758	1443.89	40508.5	132.97	120.882	1.91013	173	33.4617		7.9776	-1.11936	3	136.948	-0.13189	1100	3.75577
27	Ace_mons	Acer monspessulanum microphyllum	35.7739	33.4282	757904	3702200	332.578	57.4077	904	0.700579	1395.63	40088	132.395	120.359	6.07044	216	33.4617		8.34362	-0.751774	3	127.811	-0.310459	1100	14.2212
28	Ace_mons	Acer monspessulanum microphyllum	35.7727	33.429	757792	3702290	340.632	58.0587	905	-0.135244	1362.56	39981.8	132.238	120.217	6.17066	219	33.4617		8.48233	-0.653049	3	135.115	-0.401332	1100	16.3597
29	Ace_mons	Acer monspessulanum microphyllum	35.701	33.6658	750441	3728380	105.718	37.7021	1037	-0.154734	1727.83	24499.8	167.809	154.9	622.541	112	6.89133		13.4438	-2.57936	3	123.488	-0.0122528	1300	20.9392
30	Ace_mons	Acer monspessulanum microphyllum	35.7117	33.6695	751422	3728820	134.031	21.208	1053	-0.213534	1628.73	25370.5	164.926	152.239	12.5445	90	6.89133		12.9356	-1.89273	3	136.516	0.0888219	1300	24.1825
31	Ace_mons	Acer monspessulanum microphyllum	35.9823	34.3011	774477	3799570	306.121	55.7116	990	-0.131395	1723.51	19409.8	161.654	148.183	4.93121	248	6.89133		19.4189	-1.78349	3	159.242	-0.462402	1200	33.1746
32	Ace_mons	Acer monspessulanum microphyllum	35.9792	34.2979	774202	3799210	30.4504	40.1618	988	-0.535472	1698.55	19413.6	148.185	134.714	1.52558	186	28.4504		19.0103	-1.87779	3	129.969	-0.352255	1100	12.3683
33	Ace_mons	Acer monspessulanum microphyllum	36.1712	34.3832	791590	3809210	247.29	44.7242	812	0.276809	1779.49	23325.6	162.943	150.409	2.74501	192	30.0735		17.6848	-4.09361	3	143.401	0.0309313	1300	24.1575
34	Ace_mons	Acer monspessulanum microphyllum	36.1713	34.3831	791598	3809190	242.588	38.7154	812	0.131485	1772.77	23344.4	162.949	150.415	1.42021	186	30.0735		17.6333	-4.10847	3	156.51	0.0501094	1300	25.4309
35	Ace_mons	Acer monspessulanum microphyllum	36.0735	34.3662	782661	3807040	4.80357	70.9198	910	0.0142353	1641.85	19008.9	169.878	156.811	42.6571	212	44.6739		18.5892	-3.6615	3	125.771	-0.702262	1300	25.5678
36	Ace_mons	Acer monspessulanum microphyllum	36.0691	34.3662	782251	3807030	292.636	72.434	921	-0.992447	1604.66	18690.8	170.238	157.142	330.621	220	31.3359		18.2732	-3.32786	3	131.211	-0.530491	1300	19.4792
37	Ace_mons	Acer monspessulanum microphyllum	36.1932	34.3016	793896	3800220	314.43	43.3108	747	-0.0737639	2001.53	31260.3	117.33	105.597	3.21201	190	33.4617		10.5182	-6.62823	3	125.062	-0.182124	1000	3.17181
38	Ace_mons	Acer monspessulanum microphyllum	36.2654	34.3251	800460	3803030	8.93493	58.7513	694	-0.0243824	1765.08	34118.8	80.5946	69.0811	9.35979	208	57.1702		10.5112	-4.6119	3	128.652	-0.689347	700	26.608
39	Ace_mons	Acer monspessulanum microphyllum	36.3286	34.3564	806165	3806690	322.392	61.9487	618	-0.527858	1148.13	36906.2	60.877	48.7016	9.44924	218	29.2901		8.76027	-0.112236	3	123.857	-0.328181	500	14.1232
40	Ace_mons	Acer monspessulanum microphyllum	36.3322	34.4837	806031	3820830	345.727	65.2805	680	-0.255285	1381.6	32244.4	95.1992	83.2993	23.0613	211	31.3359		9.9416	-1.6223	3	146.8	-0.391654	800	13.9116
41	Ace_mons	Acer monspessulanum microphyllum	36.3065	34.2864	804382	3798860	30.0724	44.8069	596	-0.354367	1107.34	39782.9	59.1358	47.3086	6.18397	185	31.3359		8.95501	-0.0782959	3	123.833	-0.347591	500	14.797
42	Ace_mons	Acer monspessulanum microphyllum	36.3014	34.2875	803911	3798970	18.4222	44.2168	607	-0.261324	1146.04	39353.7	59.7765	47.8212	4.45858	190	23.9532		9.20628	-0.255928	3	128.909	-0.302439	500	8.71458
43	Ace_mons	Acer monspessulanum microphyllum	36.2837	34.2856	802283	3798710	357.629	72.1285	637	-0.389478	1311.64	38269.9	59.4971	47.5977	14.0812	222	57.1702		9.36639	-1.29747	3	139.927	-0.834534	500	29.6065
44	Ace_mons	Acer monspessulanum microphyllum	36.2756	34.2832	801548	3798420	333.265	58.7629	648	0.776527	1383.63	37907.9	70.7904	58.992	0.375404	237	57.1702		10.0079	-1.79864	3	129.883	-0.57123	600	27.1028
45	Ace_mons	Acer monspessulanum microphyllum	36.2435	34.2769	798614	3797620	127.022	68.8079	694	-0.00426034	1640.05	36361.6	68.6216	57.1846	158.674	206	57.1702		10.063	-4.1402	3	133.073	-0.418662	600	14.1546
46	Ace_mons	Acer monspessulanum microphyllum	36.2425	34.2765	798524	3797580	347.938	66.166	695	-0.000939655	1645.02	36321	68.6144	57.1786	22.879	201	54.2761		10	-4.19608	3	133.434	-0.301903	600	9.22451
47	Ace_mons	Acer monspessulanum microphyllum	36.2368	34.275	798007	3797390	343.376	60.8506	700	-0.18074	1668.3	36102.2	79.8678	68.4581	4.1284	221	44.6739		10.0075	-4.51447	3	134.535	-0.479086	700	18.2993
48	Ace_mons	Acer monspessulanum microphyllum	36.2411	34.2762	798395	3797540	1.45627	63.1448	696	-0.299391	1648.71	36260	68.5797	57.1497	27.2015	200	30.0735		10	-4.26483	3	129.717	-0.383304	600	10.6645
49	Ace_mons	Acer monspessulanum microphyllum	36.2341	34.274	797761	3797270	20.8089	44.3562	702	0.132294	1697.12	36027.6	79.7615	68.367	6.69362	187	33.4617		10.0096	-4.66257	3	142.234	-0.232936	700	5.9875
50	Ace_mons	Acer monspessulanum microphyllum	36.1913	34.2721	793825	3796940	18.2722	45.3526	751	-0.155245	1952.44	33747.9	104.583	92.9624	1.24242	191	57.1702		10.2001	-6.71534	3	126.624	-0.316265	900	9.56965
51	Ace_mons	Acer monspessulanum microphyllum	36.1819	34.2752	792949	3797260	245.293	54.1989	761	-0.474176	2053.37	32961.4	106.503	94.6695	23.7231	188	33.4617		10.005	-6.81204	3	129.207	-0.0545675	900	10.1388
52	Ace_mons	Acer monspessulanum microphyllum	36.1864	34.2805	793339	3797860	218.124	30.4602	760	0.0166019	2144.8	32725.9	106.842	94.9703	1.03037	178	33.4617		10.2336	-7.08734	3	125.464	-0.111868	900	3.2697
53	Ace_mons	Acer monspessulanum microphyllum	36.1814	34.2903	792848	3798930	292.176	42.0409	762	0.088056	2151.54	31583.2	120.042	108.038	1.92932	191	33.4617		9.88115	-7.10276	3	119.47	-0.158203	1000	3.88891
54	Ace_mons	Acer monspessulanum microphyllum	36.1833	34.2935	793014	3799290	320.427	52.8953	759	-0.523222	2100.96	31418.1	119.792	107.813	3.0736	210	33.4617		10.2985	-7.05206	3	122.745	-0.277311	1000	10.8215
55	Ace_mons	Acer monspessulanum microphyllum	36.1853	34.2958	793191	3799540	347.416	58.1643	756	-0.912638	2051.15	31344.5	119.224	107.302	949.624	204	33.4617		10.1298	-6.94408	3	120.467	-0.382373	1000	10.4989
56	Ace_mons	Acer monspessulanum microphyllum	36.1863	34.296	793278	3799580	250.241	47.5863	755	-0.153573	2049.23	31336	119.007	107.106	1823.51	181	33.4617		10.0918	-6.90258	3	123.608	-0.169976	1000	0.988711
57	Ace_mons	Acer monspessulanum microphyllum	36.1871	34.2967	793354	3799650	42.3669	53.012	753	-0.0186418	2048.86	31346.8	118.71	106.839	2562.33	180	33.4617		10.0383	-6.84941	3	124.143	-0.171318	1000	1.24731
58	Ace_mons	Acer monspessulanum microphyllum	36.1892	34.2973	793540	3799730	330.147	38.29	751	0.242293	2050.03	31415.4	118.106	106.295	0.47779	185	33.4617		9.99274	-6.75886	3	121.986	-0.188251	1000	2.25675
59	Ace_mons	Acer monspessulanum microphyllum	36.189	34.298	793518	3799810	262.538	46.7085	751	0.0356464	2040.3	31327.2	118.227	106.404	3.02486	196	33.4617		10.003	-6.74085	3	125.433	-0.300581	1000	8.02526
60	Ace_mons	Acer monspessulanum microphyllum	36.1897	34.2993	793580	3799950	125.441	70.1652	750	-0.424571	2008.35	31270.3	118.023	106.221	147.971	204	33.4617		10.1219	-6.69166	3	126.488	-0.428487	1000	13.4994
61	Ace_mons	Acer monspessulanum microphyllum	36.1992	34.3087	794427	3801020	303.74	55.9883	745	0.00074805	1947.37	31016.6	116.143	104.528	26.3271	188	33.4617		11.2674	-6.35358	3	126.832	-0.168068	1000	2.86283
62	Ace_mons	Acer monspessulanum microphyllum	36.2581	34.3288	799770	3803420	173.759	30.3035	705	-0.336978	1807.33	33335.2	91.9912	80.4923	7.57769	144	38.0119		10.6262	-4.91664	3	122.814	-0.0320111	800	12.8566
63	Ace_mons	Acer monspessulanum microphyllum	36.2599	34.3283	799943	3803370	190.439	40.3996	702	-0.0116782	1803.01	33514	92.0488	80.5427	11.1625	165	38.0119		10.4992	-4.84707	3	123.727	-0.0653194	800	7.61171
64	Ace_mons	Acer monspessulanum microphyllum	36.2617	34.327	800112	3803230	124.066	39.5025	700	-0.223755	1779.87	33724.3	92.0986	80.5863	335.38	127	53.7002		10.3923	-4.79034	3	128.552	-0.00354793	800	15.3852
65	Ace_mons	Acer monspessulanum microphyllum	36.2689	34.3268	800772	3803240	151.805	19.8479	691	0.165804	1723.39	34229.2	80.5357	69.0306	0.454512	84	57.1702		10.4723	-4.40423	3	122.585	0.0918082	700	26.5941
66	Ace_mons	Acer monspessulanum microphyllum	36.273	34.3237	801160	3802900	354.356	64.635	682	-0.414011	1645.53	34757.2	80.49	68.9914	10.9694	207	57.1702		10.335	-4.10504	3	136.954	-0.433745	700	13.3813
67	Ace_mons	Acer monspessulanum microphyllum	36.3079	34.3371	804330	3804490	315.395	56.1507	637	-0.214217	1371.56	36457.4	72.1252	60.1043	3.10857	225	23.9532		9.46175	-1.32683	3	122.808	-0.306159	600	17.0477
68	Ace_mons	Acer monspessulanum microphyllum	36.3104	34.3405	804548	3804880	328.842	51.3302	637	-0.0907052	1341.8	36427.1	72.3686	60.3072	6.277	206	23.9532		9.15688	-1.31882	3	123.865	-0.263578	600	9.33501
69	Ace_mons	Acer monspessulanum microphyllum	36.3259	34.3551	805920	3806550	90.3737	44.1949	622	-0.236011	1152.19	36767.3	60.6876	48.55	7324.67	166	23.9532		8.78548	-0.215809	3	127.501	-0.128005	500	5.84132
70	Ace_mons	Acer monspessulanum microphyllum	36.3262	34.3552	805948	3806560	88.7533	48.178	621	-0.191069	1149.7	36793.6	60.7112	48.569	9175.53	173	23.9532		8.79693	-0.20018	3	123.729	-0.151908	500	4.13168
71	Ace_mons	Acer monspessulanum microphyllum	36.3277	34.3554	806079	3806580	317.127	60.2963	619	-0.406996	1158.87	36884.4	60.8061	48.6449	5.58132	234	23.9532		8.82464	-0.145852	3	126.48	-0.390543	500	21.8362
72	Ace_mons	Acer monspessulanum microphyllum	36.3367	34.3625	806886	3807390	327.661	68.235	607	-0.250406	1099.58	37221.4	60.4875	48.39	38.2278	228	25.1361		9.50632	0.37232	3	126.314	-0.427581	500	19.5307
73	Ace_mons	Acer monspessulanum microphyllum	36.3612	34.4621	808775	3818520	259.561	52.3657	631	-0.106871	1015.27	35328	70.6353	58.8627	6.95096	204	23.9532		9.04065	-0.0790393	3	130.843	-0.0259846	600	20.9066
74	Ace_mons	Acer monspessulanum microphyllum	36.3588	34.487	808460	3821280	116.207	21.0191	651	0.138842	1216.82	34575.3	81.6865	70.017	4.99476	90	33.4617		9.33333	-0.912457	3	121.737	0.0402637	700	25.1786
75	Ace_mons	Acer monspessulanum microphyllum	36.3432	34.4825	807040	3820730	141.757	16.8004	667	0.204882	1374.84	33235.6	94.1272	82.3613	6.48662	132	6.89133		9.36651	-1.41143	3	141.889	0.0126468	800	13.7248
76	Ace_mons	Acer monspessulanum microphyllum	36.3411	34.4814	806851	3820610	139.608	12.893	669	0.240414	1374.03	33076.8	94.2071	82.4312	2.56244	89	6.89133		9.38807	-1.55449	3	133.117	0.091874	800	24.5123
77	Ace_mons	Acer monspessulanum microphyllum	36.3321	34.4839	806020	3820860	31.9747	71.9505	681	-0.432996	1372.08	32210.1	95.2406	83.3355	171.795	206	31.3359		9.97975	-1.59615	3	140.066	-0.490053	800	17.9238
78	Ace_mons	Acer monspessulanum microphyllum	36.332	34.4841	806007	3820870	31.9747	71.9505	681	-0.432996	1372.08	32210.1	95.2406	83.3355	171.795	206	31.3359		9.97975	-1.59615	3	140.066	-0.490053	800	17.9238
79	Ace_mons	Acer monspessulanum microphyllum	36.331	34.484	805914	3820860	39.3384	39.0019	682	0.615714	1392.26	32121.2	95.2794	83.3695	10.4294	171	31.3359		10.0261	-1.5959	3	148.42	-0.431259	800	24.6468
80	Ace_mons	Acer monspessulanum microphyllum	36.3303	34.4843	805854	3820890	8.93796	46.5771	683	0.921317	1390.5	32057.3	95.3265	83.4107	1.05568	208	31.3359		10.0867	-1.57404	3	147.262	-0.716322	800	28.5374
81	Ace_mons	Acer monspessulanum microphyllum	36.3252	34.4837	805387	3820810	309.647	62.4145	688	-0.405722	1348.25	31597.9	107.336	95.4102	9.08631	224	31.3359		10.2069	-1.74329	3	163.343	-0.288858	900	16.9507
82	Ace_mons	Acer monspessulanum microphyllum	36.2232	34.4637	796088	3818290	316.945	60.3895	805	-0.0421083	1620.24	23051.6	125.969	113.372	6.07654	222	33.4617		19.8238	-3.31541	3	149.803	-0.304894	1000	15.4533
83	Ace_mons	Acer monspessulanum microphyllum	36.2228	34.4644	796042	3818360	313.509	57.1306	806	-0.196346	1603.05	22997.1	126.022	113.42	14.7538	199	33.4617		19.7345	-3.2645	3	145.817	-0.205609	1000	6.44857
84	Ace_mons	Acer monspessulanum microphyllum	36.2238	34.463	796140	3818210	327.968	52.6625	804	0.322046	1643.44	23126.3	125.973	113.376	3.49448	212	33.4617		19.8463	-3.38136	3	145.447	-0.299393	1000	11.9821
85	Ace_mons	Acer monspessulanum microphyllum	36.2241	34.4624	796170	3818150	318.981	46.7535	803	0.0750452	1652.77	23172.2	125.957	113.361	1.6528	199	33.4617		19.9066	-3.42831	3	150.758	-0.207628	1000	6.62177
86	Ace_mons	Acer monspessulanum microphyllum	36.2225	34.4357	796121	3815180	262.981	45.3353	787	0.00189422	1869.33	24135.2	136.631	124.21	3.15137	196	24.1515		17.4181	-4.7991	3	132.04	-0.0830336	1100	9.97614
87	Ace_mons	Acer monspessulanum microphyllum	36.2221	34.4355	796080	3815160	263.487	41.7944	787	-0.0128873	1864.24	24119.7	136.58	124.163	2.4141	192	24.1515		17.3321	-4.78108	3	151.148	-0.104775	1100	6.84147
88	Ace_mons	Acer monspessulanum microphyllum	36.2229	34.435	796154	3815100	211.544	32.1208	787	-0.0273791	1865.93	24198.7	136.403	124.003	3.37642	172	24.1515		17.2034	-4.80681	3	140.579	-0.0578469	1100	7.84885
89	Ace_mons	Acer monspessulanum microphyllum	36.2234	34.4353	796201	3815130	210.066	27.7535	786	0.121118	1876.9	24241.6	136.399	123.999	2.92185	162	24.1515		17.3008	-4.82402	3	142.328	0.0135321	1100	14.4092
90	Ace_mons	Acer monspessulanum microphyllum	36.2164	34.4482	795517	3816550	332.565	50.7303	802	0.17238	1760.84	23069.8	137.639	125.127	2.83828	194	53.771		18.6198	-3.86507	3	138.353	-0.216173	1100	5.16979
91	Ace_mons	Acer monspessulanum microphyllum	36.2157	34.4497	795442	3816720	324.208	56.1186	804	-0.0777563	1710.18	22949.9	137.68	125.164	1.61018	224	32.0897		19.0315	-3.66749	1	134.129	-0.381522	1100	17.3239
92	Ace_mons	Acer monspessulanum microphyllum	36.2145	34.4496	795336	3816700	349.265	59.1625	805	0.00484294	1703.11	22848.3	137.708	125.189	5.18764	222	32.0897		18.8347	-3.58821	1	129.059	-0.577831	1100	21.3526
93	Ace_mons	Acer monspessulanum microphyllum	36.2073	34.4465	794681	3816340	329.667	68.6424	811	-0.726842	1603.22	22366.6	136.955	124.505	488.375	208	32.0897		17.2408	-3.20196	1	159.252	-0.309253	1100	10.3678
94	Ace_mons	Acer monspessulanum microphyllum	36.2001	34.4465	794020	3816310	305.243	60.8038	821	-0.0301748	1490.1	21769.3	137.248	124.771	16.0552	218	26.2696		16.5768	-2.52683	3	158.584	-0.230773	1100	14.1658
95	Ace_mons	Acer monspessulanum microphyllum	36.1999	34.4466	794002	3816320	310.324	73.6221	822	-0.0454117	1485.53	21757.6	137.275	124.795	85.3395	221	6.89133		16.6759	-2.51609	3	152.449	-0.263822	1100	15.3492
96	Ace_mons	Acer monspessulanum microphyllum	36.1998	34.447	793991	3816370	321.751	68.8163	823	-0.0589598	1474	21718.3	137.328	124.844	75.3999	220	6.89133		16.7786	-2.47456	3	155.879	-0.314586	1100	15.0483
97	Ace_mons	Acer monspessulanum microphyllum	36.1995	34.4475	793962	3816420	327.594	66.3578	824	-0.301864	1456.78	21667.4	137.408	124.917	265.493	213	6.89133		17.0007	-2.42326	3	155.669	-0.322473	1100	12.2538
98	Ace_mons	Acer monspessulanum microphyllum	36.1975	34.4358	793820	3815120	49.4935	39.5409	811	0.0514111	1641.45	22089.8	137.86	125.327	8.57744	176	32.0897		15.432	-3.31176	3	132.864	-0.208694	1100	8.08109
99	Ace_mons	Acer monspessulanum microphyllum	36.1975	34.4362	793818	3815160	56.5035	36.2044	811	0.0932741	1642.12	22049.7	137.894	125.359	4.47995	173	32.0897		15.4087	-3.28384	3	138.415	-0.190858	1100	8.3622
100	Ace_mons	Acer monspessulanum microphyllum	36.197	34.4362	793771	3815160	60.0578	32.5107	811	0.137764	1645.48	22022.8	137.929	125.39	2.20918	173	32.0897		15.4183	-3.27227	3	146.575	-0.175802	1100	6.91308
101	Ace_mons	Acer monspessulanum microphyllum	36.1967	34.4366	793741	3815200	58.3368	32.353	812	0.194236	1646.57	21982.7	137.955	125.413	1.99222	174	31.4334		15.3986	-3.24454	3	146.631	-0.17737	1100	6.5538
102	Ace_mons	Acer monspessulanum microphyllum	36.1966	34.4374	793731	3815290	53.9772	36.3094	812	0.16183	1637.76	21943.6	137.927	125.389	5.23825	170	32.0897		15.3106	-3.19611	1	125.823	-0.221871	1100	12.3813
103	Ace_mons	Acer monspessulanum microphyllum	36.1975	34.4379	793816	3815350	43.9109	40.0845	812	-0.10303	1615.09	21971.7	137.837	125.306	7.6417	174	32.0897		15.2186	-3.18134	1	158.008	-0.303401	1100	15.7438
104	Ace_mons	Acer monspessulanum microphyllum	36.19	34.4365	793129	3815180	276.118	54.3479	814	-0.0352465	1550.44	21418.2	138.686	126.078	19.6596	188	30.0735		15.4633	-2.99703	3	147.294	-0.14302	1100	3.44693
105	Ace_mons	Acer monspessulanum microphyllum	36.1868	34.4359	792837	3815090	349.84	67.5954	816	-0.344723	1562.31	21218.3	139.293	126.63	51.7763	215	30.0735		15.4422	-2.95989	3	148.171	-0.491474	1100	17.0043
106	Ace_mons	Acer monspessulanum microphyllum	36.1757	34.4307	791833	3814490	319.817	68.3219	833	-0.272843	1554.89	20593.4	140.615	127.832	39.4967	232	6.89133		14.2051	-2.40825	3	159.809	-0.406975	1100	21.1165
107	Ace_mons	Acer monspessulanum microphyllum	36.1743	34.4289	791711	3814290	300.181	60.7152	838	0.222543	1577.1	20588.6	149.662	136.914	11.075	230	6.89133		14.2675	-2.20144	3	149.677	-0.257809	1180	21.1123
108	Ace_mons	Acer monspessulanum microphyllum	36.2231	34.4637	796078	3818290	316.945	60.3895	805	-0.0421083	1620.24	23051.6	125.969	113.372	6.07654	222	33.4617		19.8238	-3.31541	3	149.803	-0.304894	1000	15.4533
109	Ace_mons	Acer monspessulanum microphyllum	36.22	34.4467	795850	3816390	317.75	65.0938	798	0.0576438	1791.91	23431.4	137.524	125.022	61.4338	196	53.771		18.2716	-4.2571	3	137.068	-0.202543	1100	5.46489
110	Ace_mons	Acer monspessulanum microphyllum	36.1998	34.4468	793995	3816350	316.79	61.47	822	0.00685934	1479.69	21730	137.301	124.819	20.0648	217	6.89133		16.6769	-2.48506	3	158.885	-0.275502	1100	13.776
111	Ace_mons	Acer monspessulanum microphyllum	36.1923	34.439	793330	3815460	250.957	38.2601	817	0.146359	1598.14	21487.3	138.325	125.75	1.4172	189	30.0735		15.1912	-2.8636	3	158.599	-0.0758426	1100	8.36777
112	Ace_mons	Acer monspessulanum microphyllum	36.1778	34.4319	792027	3814630	293.361	75.9701	827	-0.450348	1596.75	20722.5	140.649	127.862	160.02	222	30.0735		14.1632	-2.66159	3	152.055	-0.226158	1100	18.0038
113	Ace_mons	Acer monspessulanum microphyllum	36.1743	34.4268	791717	3814060	277.747	57.34	842	0.300987	1608.18	20705.8	151.895	139.237	8.93384	219	6.89133		14.4261	-2.01941	3	154.953	-0.115736	1200	20.9617
114	Ace_mons	Acer monspessulanum microphyllum	36.1744	34.4268	791730	3814050	277.786	56.0348	841	0.199243	1619.28	20731.8	151.906	139.247	7.83921	219	6.89133		14.4063	-2.06417	3	159.59	-0.118105	1200	20.4781
115	Ace_mons	Acer monspessulanum microphyllum	36.229	33.9288	798497	3758960	7.00462	48.5331	570	-0.14451	1470.9	54711.5	65.7401	54.7835	2.44258	216	6.89133		7.63006	-3.53842	3	126.419	-0.701091	600	25.6975
116	Ace_mons	Acer monspessulanum microphyllum	36.2322	33.931	798790	3759220	303.708	56.9094	573	-0.362206	1492.34	54980.5	65.6563	54.7136	91.8902	211	6.89133		7.82252	-3.91659	3	123.814	-0.202581	600	11.2294
117	Ace_mons	Acer monspessulanum microphyllum	36.2294	33.9253	798552	3758570	75.3271	29.1158	572	0.112764	1549.6	54819.9	65.7333	54.7778	2.73409	177	6.89133		7.4496	-3.79237	3	122.816	-0.149169	600	1.76052
118	Ace_mons	Acer monspessulanum microphyllum	36.2316	33.9307	798729	3759180	243.515	49.1384	572	-0.417149	1487.5	54924.5	65.6581	54.715	13087	185	6.89133		7.78289	-3.82664	3	132.507	-0.139967	600	3.13569
119	Ace_mons	Acer monspessulanum microphyllum	36.3182	34.0783	806213	3775810	301.236	53.2766	546	-0.604613	1598.91	57639.7	55.5164	44.4131	8.17176	215	6.89133		9.03616	-4.47379	3	120.987	-0.219198	500	13.4003
120	Ace_mons	Acer monspessulanum microphyllum	36.3196	34.0779	806344	3775770	314.351	51.3487	545	0.691278	1652.07	57742.9	55.3615	44.2892	1.98913	232	6.89133		9.0858	-4.59542	3	131.998	-0.339996	500	21.0579
121	Ace_mons	Acer monspessulanum microphyllum	36.3244	34.077	806788	3775680	325.416	43.1112	546	0.0453672	1693.8	58114.1	55.0321	44.0257	1.9129	208	6.89133		9.30775	-5.1079	3	133.938	-0.265275	500	10.106
122	Ace_mons	Acer monspessulanum microphyllum	36.3256	34.0779	806893	3775790	191.103	36.1759	547	-0.167948	1695.35	58087.6	55.0717	44.0574	13.5674	168	6.89133		9.17615	-5.17857	3	120.475	-0.0919189	500	5.75713
123	Ace_mons	Acer monspessulanum microphyllum	36.3301	34.082	807300	3776250	319.894	52.5848	554	-0.402115	1743.07	58048.4	55.239	44.1912	14.1134	196	6.89133		8.90969	-5.54405	3	123.845	-0.223068	500	5.78194
124	Ace_mons	Acer monspessulanum microphyllum	36.336	34.0832	807841	3776410	345.395	55.5109	564	-0.361139	1813.03	58314.3	55.3802	44.3042	3.82246	226	6.89133		9.36547	-6.1043	3	125.959	-0.595515	500	23.1091
125	Ace_mons	Acer monspessulanum microphyllum	36.3393	34.0851	808131	3776630	328.618	40.8839	567	0.00724163	1847.93	58352	55.4428	44.3542	0.733463	205	6.89133		9.56335	-6.33536	3	123.797	-0.270284	500	9.00159
126	Ace_mons	Acer monspessulanum microphyllum	36.3415	34.0853	808333	3776650	128.654	51.1355	570	-0.39945	1848.56	58478.2	55.5495	44.4396	1350.31	188	6.89133		9.49818	-6.46181	3	127.664	-0.25332	500	4.60784
127	Ace_mons	Acer monspessulanum microphyllum	36.3458	34.0848	808736	3776620	259	46.7126	576	-0.315331	1893.65	58794.9	55.8235	44.6588	593.673	190	6.89133		9.41956	-6.77293	3	129.298	-0.224724	500	3.99718
128	Ace_mons	Acer monspessulanum microphyllum	36.3507	34.0831	809195	3776440	321.38	55.7506	585	-0.308085	1960.65	59240	56.2209	44.9767	4.89577	231	6.89133		9.2568	-7.0864	3	133.393	-0.388291	500	20.3005
129	Ace_mons	Acer monspessulanum microphyllum	36.3527	34.0836	809375	3776500	328.378	49.045	585	0.0044348	1993.79	59325.2	56.287	45.0296	0.799358	235	6.89133		9.19114	-7.13719	3	125.973	-0.502516	500	23.9406
130	Ace_mons	Acer monspessulanum microphyllum	36.3582	34.0829	809890	3776440	268.837	39.2136	589	0.360367	2047.54	59730.1	67.915	56.5958	1.14564	198	6.89133		8.57984	-7.30787	3	122.333	-0.100098	600	9.09521
131	Ace_mons	Acer monspessulanum microphyllum	36.374	34.0659	811406	3774600	227.494	34.8457	611	-0.0371807	2194.54	62102.4	69.816	58.18	6.42329	180	6.89133		7.48076	-8.05381	3	120.805	-0.0725812	600	6.34319
132	Ace_mons	Acer monspessulanum microphyllum	36.3674	34.0677	810794	3774780	251.21	60.0655	608	-0.382249	2114.91	61529.2	69.5624	57.9687	2233.72	194	6.89133		7.31565	-7.81856	3	123.579	-0.0375603	600	14.3238
133	Ace_mons	Acer monspessulanum microphyllum	36.3653	34.0675	810597	3774750	306.983	49.2678	608	-0.169248	2097.29	61423.3	69.5749	57.9791	1674.12	185	6.89133		7.45039	-7.76482	3	125.196	-0.174752	600	2.01355
134	Ace_mons	Acer monspessulanum microphyllum	36.3617	34.0666	810267	3774650	331.527	55.035	605	-0.145737	2081.43	61276.4	69.3067	57.7556	2.29483	240	24.9811		8.97517	-7.66086	3	122.993	-0.591098	600	27.7059
135	Ace_mons	Acer monspessulanum microphyllum	36.3563	34.0679	809771	3774770	315.732	67.2003	593	-0.546235	1992.74	60812.4	68.4309	57.0258	4443.5	194	24.9811		7.91406	-7.3916	3	120.578	-0.233779	600	4.93332
136	Ace_mons	Acer monspessulanum microphyllum	36.3564	34.0674	809776	3774720	3.46802	55.9166	593	-0.752974	2007.07	60855.3	68.4755	57.0629	6.29919	212	24.9811		7.98576	-7.40407	3	115.346	-0.672326	600	23.1284
137	Ace_mons	Acer monspessulanum microphyllum	36.3545	34.0684	809596	3774820	330.144	55.2184	590	0.0830607	1976.07	60665.4	68.1601	56.8001	1.89234	236	24.9811		7.66877	-7.31144	3	133.003	-0.536361	600	24.9474
138	Ace_mons	Acer monspessulanum microphyllum	36.3538	34.0686	809537	3774850	317.738	49.8725	589	-0.652397	1951.36	60602.1	68.0514	56.7095	2.05993	214	24.9811		7.68058	-7.27868	3	122.765	-0.295755	600	12.5994
139	Ace_mons	Acer monspessulanum microphyllum	36.3501	34.068	809198	3774760	300.566	77.3955	587	-0.980392	1911.56	60437.3	67.7172	56.431	7823.49	221	24.9811		7.60964	-7.1777	3	130.483	-0.286722	600	16.7859
140	Ace_mons	Acer monspessulanum microphyllum	36.3471	34.068	808921	3774750	342.098	72.1954	584	-0.501162	1893.99	60250.4	67.3747	56.1456	166.247	212	24.9811		8.04199	-7.07029	3	132.155	-0.402808	600	13.5288
141	Ace_mons	Acer monspessulanum microphyllum	36.3464	34.069	808846	3774860	251.001	49.0622	579	-0.00604782	1877.89	60101.6	67.0916	55.9096	7.13728	196	24.9811		8.37887	-6.96823	3	128.43	-0.0103267	600	18.3506
142	Ace_mons	Acer monspessulanum microphyllum	36.3453	34.0691	808751	3774870	279.835	59.9733	578	-0.769552	1851.54	60039.4	66.9939	55.8283	6033.87	199	24.9811		8.55722	-6.92897	3	123.5	-0.129365	600	8.61441
143	Ace_mons	Acer monspessulanum microphyllum	36.3348	34.0717	807764	3775130	216.447	28.2644	559	-0.508728	1757.52	59185	54.8991	43.9193	9.29617	160	6.89133		8.83566	-6.3168	3	125.628	0.0581526	500	20.0093
144	Ace_mons	Acer monspessulanum microphyllum	36.3269	34.0736	807035	3775310	207.185	24.7444	548	-0.578693	1659.02	58540.9	54.8612	43.889	8.94592	151	6.89133		9.6339	-5.5236	3	121.969	0.0470294	500	19.1252
145	Ace_mons	Acer monspessulanum microphyllum	36.3237	34.0731	806742	3775250	326.79	56.2081	543	-0.438494	1634.43	58381.8	54.8891	43.9113	8.40197	224	6.89133		9.55876	-5.16113	3	128.1	-0.428302	500	17.7796
146	Ace_mons	Acer monspessulanum microphyllum	36.161	34.1389	791493	3782070	189.519	39.1343	718	-0.118531	1114.81	43485	70.101	58.4175	26.6182	151	30.0735		8.73246	-0.480954	3	124.951	-0.0113738	600	13.4865
147	Ace_mons	Acer monspessulanum microphyllum	36.144	34.1464	789898	3782860	185.768	30.2252	761	-0.399525	1204.85	41943.5	71.2264	59.3554	6.74191	152	30.0735		7.1811	-0.734916	3	133.449	-0.0399533	600	12.2552
148	Ace_mons	Acer monspessulanum microphyllum	36.1131	34.1808	786933	3786590	156.096	30.8509	807	-0.459733	1570.29	37185.6	107.917	95.9265	11.7601	121	57.1702		9.58805	-2.47594	3	131.788	0.0371918	900	17.7713
149	Ace_mons	Acer monspessulanum microphyllum	36.1093	34.1847	786570	3787000	162.288	35.6202	809	-0.410128	1618.48	36662.9	117.572	105.815	54.3611	113	57.1702		9.5843	-3.12387	3	124.958	0.0499634	1000	20.2136
150	Ace_mons	Acer monspessulanum microphyllum	35.9169	34.2066	768757	3788910	328.184	69.4854	1059	-1.25373	1358.09	21848.4	165.253	152.541	1753.7	228	6.89133		11.6602	-2.67435	3	169.254	-0.494617	1300	20.5838
151	Ace_mons	Acer monspessulanum microphyllum	35.9257	34.2104	769560	3789360	337.9	62.2687	1021	0.312105	1678.75	22315	165.449	152.722	11.5917	238	0		13.0416	-3.27916	3	161.188	-0.669207	1300	29.4724
152	Ace_mons	Acer monspessulanum microphyllum	35.9265	34.2114	769629	3789470	327.96	54.0105	1018	0.0542341	1651.13	22322.9	165.504	152.773	3.80297	245	6.89133		13.3238	-3.30258	3	165.779	-0.635752	1300	31.1679
153	Ace_mons	Acer monspessulanum microphyllum	35.9266	34.2118	769637	3789510	315.964	57.842	1018	-0.0362727	1624.07	22293.5	165.603	152.865	7.45588	245	6.89133		13.4156	-3.30059	3	153.916	-0.508624	1300	29.7234
154	Ace_mons	Acer monspessulanum microphyllum	35.9309	34.2144	770024	3789820	163.94	51.3866	1014	-1.13797	1606.52	22491.7	165.244	152.533	6.43885	212	6.89133		14.4101	-3.39997	3	145.17	-0.628134	1300	21.3858
155	Ace_mons	Acer monspessulanum microphyllum	35.9302	34.2139	769960	3789760	13.2824	39.0364	1014	0.898569	1642.43	22467.2	165.276	152.562	0.66969	202	6.89133		14.3077	-3.38732	3	167.627	-0.527019	1300	22.2298
156	Ace_mons	Acer monspessulanum microphyllum	35.9377	34.2191	770638	3790360	209.729	38.9702	1000	-0.0399064	1682.06	22806.1	164.98	152.289	13.9985	165	30.6441		14.7773	-3.62618	3	164.462	0.00496829	1300	12.624
157	Ace_mons	Acer monspessulanum microphyllum	35.9334	34.2083	770278	3789150	31.4611	46.7825	1003	0.114754	1796.3	23044.9	164.434	151.785	9.22888	183	30.0735		14.2458	-3.73511	1	148.842	-0.203684	1300	4.95184
158	Ace_mons	Acer monspessulanum microphyllum	35.9331	34.2083	770246	3789150	61.332	31.6408	1004	0.258539	1798.02	23018.8	164.458	151.807	0.151672	176	30.0735		14.1899	-3.71327	1	157.24	-0.158152	1300	4.66794
159	Ace_mons	Acer monspessulanum microphyllum	35.9329	34.2085	770231	3789160	71.3622	31.7686	1005	0.556437	1799.95	22992.6	164.481	151.829	0	178	30.0735		14.1339	-3.69144	3	159.836	-0.145092	1300	3.23548
160	Ace_mons	Acer monspessulanum microphyllum	35.9333	34.2086	770260	3789170	29.8472	39.4547	1004	0.423763	1794.99	23004.1	164.465	151.814	0.990589	186	30.0735		14.2647	-3.70323	1	150.711	-0.264131	1300	10.5989
161	Ace_mons	Acer monspessulanum microphyllum	35.9334	34.2088	770272	3789200	13.7218	52.1137	1003	0.14396	1786.02	23015.7	164.447	151.797	10.0232	198	30.0735		14.3638	-3.71476	2	137.21	-0.399259	1300	15.036
162	Ace_mons	Acer monspessulanum microphyllum	35.927	34.2103	769678	3789350	326.236	53.9177	1019	0.317778	1705.95	22419.3	165.26	152.548	3.62179	229	6.89133		13.3304	-3.33156	3	148.921	-0.394845	1300	19.6599
163	Ace_mons	Acer monspessulanum microphyllum	35.9274	34.209	769719	3789200	313.45	39.1061	1019	0.371159	1747.39	22519.6	165.002	152.309	0.481835	200	6.89133		13.1906	-3.35803	3	149.767	-0.194554	1300	7.14264
164	Ace_mons	Acer monspessulanum microphyllum	35.9279	34.2083	769770	3789130	282.187	44.7082	1018	-0.208618	1749.76	22616.4	164.824	152.145	5.48564	187	30.0735		13.2685	-3.40216	3	152.86	-0.148104	1300	2.95952
165	Ace_mons	Acer monspessulanum microphyllum	35.9273	34.2084	769711	3789140	118.268	50.8338	1020	-0.276913	1748.13	22549.4	164.916	152.23	31.0047	182	30.0735		13.1337	-3.36308	3	154.245	-0.166609	1300	1.47287
166	Ace_mons	Acer monspessulanum microphyllum	35.9264	34.2087	769630	3789170	8.84616	36.1964	1022	0.517096	1748.5	22456.5	165.051	152.355	1.27218	191	6.89133		12.9105	-3.30973	3	161.846	-0.240835	1300	6.25029
167	Ace_mons	Acer monspessulanum microphyllum	35.9255	34.2086	769541	3789160	290.083	37.3064	1025	1.03639	1749.28	22393.7	165.085	152.386	0.39438	198	6.89133		12.6721	-3.25794	3	148.382	-0.140374	1300	7.52722
168	Ace_mons	Acer monspessulanum microphyllum	35.925	34.2079	769506	3789080	256.442	37.084	1027	0.661714	1741.66	22398	164.989	152.297	0.161839	198	6.89133		12.5995	-3.2366	3	154.131	-0.0296903	1300	15.7532
169	Ace_mons	Acer monspessulanum microphyllum	35.9253	34.2093	769527	3789230	336.664	48.4717	1023	0.70533	1729.94	22348.6	165.262	152.55	0.346819	229	6.89133		12.7716	-3.26168	3	149.451	-0.485502	1300	21.8812
170	Ace_mons	Acer monspessulanum microphyllum	35.9254	34.2095	769537	3789250	336.664	48.4717	1023	0.70533	1729.94	22348.6	165.262	152.55	0.346819	229	6.89133		12.7716	-3.26168	3	149.451	-0.485502	1300	21.8812
171	Ace_mons	Acer monspessulanum microphyllum	35.9257	34.2095	769556	3789260	351.007	48.7572	1023	0.509879	1733.2	22374.6	165.225	152.516	2.01844	218	6.89133		12.8485	-3.27721	3	159.724	-0.513675	1300	19.7394
172	Ace_mons	Acer monspessulanum microphyllum	35.926	34.2098	769585	3789290	353.491	53.5777	1021	-0.0454124	1709.94	22370.8	165.295	152.58	5.28085	221	6.89133		13.0196	-3.29257	3	151.078	-0.642689	1300	23.6138
173	Ace_mons	Acer monspessulanum microphyllum	35.9264	34.2097	769625	3789280	352.488	52.1738	1021	-0.00452991	1724.3	22411.7	165.203	152.495	5.01983	220	6.89133		13.0482	-3.30767	3	150.071	-0.567877	1300	21.457
174	Ace_mons	Acer monspessulanum microphyllum	35.9274	34.2099	769717	3789300	329.636	54.3466	1019	0.148648	1728.57	22475	165.129	152.426	3.59316	226	6.89133		13.3178	-3.35017	3	146.485	-0.403038	1300	18.4942
175	Ace_mons	Acer monspessulanum microphyllum	35.9277	34.21	769742	3789320	336.029	49.3159	1018	0.204818	1725.18	22486.3	165.127	152.425	0.208642	223	6.89133		13.4335	-3.36134	3	161.835	-0.424975	1300	18.0287
176	Ace_mons	Acer monspessulanum microphyllum	35.9292	34.2111	769880	3789440	321.963	48.7523	1016	-0.785754	1704.26	22558.4	165.011	152.317	1.92219	219	6.89133		13.908	-3.40487	3	156.301	-0.350021	1300	14.8065
177	Ace_mons	Acer monspessulanum microphyllum	35.929	34.2113	769859	3789470	329.047	65.0788	1016	-0.622199	1700.15	22532.2	165.065	152.367	32.6244	213	6.89133		13.8485	-3.39336	3	162.369	-0.341112	1300	12.2727
178	Ace_mons	Acer monspessulanum microphyllum	35.9208	34.1914	769165	3787240	286.773	49.7655	1000	-0.022739	1768.41	23120.2	177.256	164.595	1.77643	211	30.0735		12.5853	-3.87777	1	143.738	-0.144223	1400	13.0949
179	Ace_mons	Acer monspessulanum microphyllum	35.9172	34.1893	768841	3786990	332.837	69.8991	1019	-0.25864	1706.23	22989.1	176.117	163.538	61.535	209	30.0735		12.2453	-3.59433	3	139.934	-0.29662	1400	10.8381
180	Ace_mons	Acer monspessulanum microphyllum	35.9169	34.1887	768820	3786930	302.457	59.7327	1020	-0.124581	1710.2	22999.8	175.911	163.346	5.39348	219	30.0735		12.0794	-3.57234	3	154.898	-0.225051	1400	14.8623
181	Ace_mons	Acer monspessulanum microphyllum	35.9396	34.0868	771229	3775680	138.761	44.403	932	-0.0392285	1898.35	26753.6	186.641	174.198	46.7959	175	38.9534		11.3803	-4.97891	3	130.592	-0.137561	1500	1.51929
182	Ace_mons	Acer monspessulanum microphyllum	35.9447	34.0845	771715	3775440	165.256	15.9668	934	0.0159889	1862.01	27236.2	172.238	159.936	0.667654	135	38.9534		11.1799	-4.92404	3	133.533	-0.00573947	1400	14.5767
183	Ace_mons	Acer monspessulanum microphyllum	35.9321	34.2092	770149	3789240	2.36395	46.0464	1008	0.17973	1780.82	22896.3	164.558	151.9	3.91001	210	6.89133		14.1656	-3.61879	3	142.767	-0.54152	1300	19.4295
184	Ace_mons	Acer monspessulanum microphyllum	35.9318	34.2094	770127	3789260	3.86374	47.9982	1009	0.03696	1769.96	22855.5	164.595	151.934	5.51131	209	6.89133		14.1458	-3.5878	3	155.628	-0.557023	1300	19.6364
185	Ace_mons	Acer monspessulanum microphyllum	35.9305	34.2099	770003	3789310	336.442	41.3636	1013	0.0352953	1756.85	22736.2	164.725	152.054	0.683683	205	6.89133		13.9476	-3.49672	3	149.972	-0.292665	1300	9.9672
186	Ace_mons	Acer monspessulanum microphyllum	35.9301	34.2101	769968	3789330	308.833	38.8712	1014	0.658694	1750.26	22669.2	164.824	152.145	0.10083	202	6.89133		13.8683	-3.45937	3	165.836	-0.18511	1300	8.01746
187	Ace_mons	Acer monspessulanum microphyllum	35.9304	34.2098	769992	3789310	310.122	40.4342	1013	0.0338242	1754.22	22710	164.764	152.09	1.90644	201	6.89133		13.8882	-3.4819	3	158.456	-0.201413	1300	7.61003
188	Ace_mons	Acer monspessulanum microphyllum	35.9312	34.2114	770066	3789480	12.9335	48.8396	1013	-0.511669	1702.99	22701.5	164.736	152.064	11.2794	194	6.89133		14.3043	-3.47987	3	155.918	-0.37305	1300	11.2849
189	Ace_mons	Acer monspessulanum microphyllum	35.7979	33.3976	760232	3698870	225.634	32.6992	869	0.901783	1752.34	43287.3	131.935	119.941	0.438296	178	33.4617		8.04842	-3.94655	3	125.786	-0.0211818	1100	8.57616
190	Ace_mons	Acer monspessulanum microphyllum	35.8123	33.4165	761517	3701000	239.706	44.4237	862	0.490709	1598.45	43898.9	131.193	119.266	13.1019	183	6.89133		8.60288	-3.54824	3	133.358	0.0658119	1100	24.7443
191	Ace_mons	Acer monspessulanum microphyllum	35.7722	33.4174	757778	3701000	313.607	51.0507	903	0.196323	1492.86	40334.7	133.812	121.647	2.30149	207	33.4617		8.88526	-1.30921	3	154.512	-0.206414	1100	9.62145
192	Ace_mons	Acer monspessulanum microphyllum	35.8522	33.4478	765127	3704570	293.983	51.3699	828	-0.300661	1670.6	46019.6	131.331	119.392	2.26749	241	6.89133		6.61144	-4.13938	3	138.79	-0.303889	1100	31.486
193	Ace_mons	Acer monspessulanum microphyllum	35.8858	33.4758	768169	3707770	17.4125	47.1626	808	0.0282645	1481.9	47842.2	114.166	102.75	3.26217	195	33.4617		7	-3.2018	3	139.498	-0.374025	1000	14.3556
194	Ace_mons	Acer monspessulanum microphyllum	35.8274	33.4827	762723	3708380	132.069	15.7116	819	0.109147	1163.27	42472.8	103.199	91.7321	5.44152	79	6.89133		7.93512	0.189504	3	143.954	0.0999328	900	26.7647
195	Ace_mons	Acer monspessulanum microphyllum	35.8144	33.5225	761390	3712760	229.905	45.1901	742	0.0366014	974.439	39922.2	98.6988	86.3614	7.90441	180	30.0735		9.62884	1.25078	3	140.184	-0.0530752	800	7.11206
196	Ace_mons	Acer monspessulanum microphyllum	35.662	33.4919	747316	3708990	320.001	59.1434	911	-0.0372572	910.906	27787.1	123.532	112.302	5.1269	216	44.6739		9.62084	1.1031	5	145.743	-0.273959	1100	13.36
197	Ace_mons	Acer monspessulanum microphyllum	35.6438	33.5855	745360	3719330	278.159	48.3694	1116	0.700852	1530.92	22622.1	153.464	140.676	1.6628	225	6.89133		12.9893	-0.625073	3	159.548	-0.11475	1200	26.8208
198	Ace_mons	Acer monspessulanum microphyllum	35.6692	33.5963	747687	3720590	118.229	23.5056	1073	-0.575257	1446.24	24445.1	167.546	154.658	26.287	109	6.89133		10.5553	-0.842472	3	143.199	0.0327029	1300	20.2318
199	Ace_mons	Acer monspessulanum microphyllum	35.6874	33.6286	749283	3724220	117.409	25.8713	1083	0.261551	1419.79	24470.4	164.914	152.229	27.757	94	6.89133		11.6939	-0.709706	3	132.219	0.0531014	1300	24.0162
200	Ace_mons	Acer monspessulanum microphyllum	35.9129	33.5271	770530	3713520	238.48	46.479	794	-0.0690526	1467.32	48174.5	102.871	91.4411	42.9175	185	8.7283		7.49913	-2.19941	3	124.114	-0.016892	900	11.1876
201	Ace_mons	Acer monspessulanum microphyllum	35.9552	33.5477	774388	3715920	63.4869	29.3234	770	0.0596444	1600.12	50899.9	102.674	91.2658	0.574542	178	19.9251		6.84436	-3.88096	3	136.672	-0.14669	900	1.28276
202	Ace_mons	Acer monspessulanum microphyllum	35.9686	33.574	775548	3718870	52.5254	32.6074	763	-0.0421636	1614.68	51099.6	79.0242	67.735	4.99772	170	19.9251		6.84393	-4.0468	3	131.08	-0.216153	700	12.6024
203	Ace_mons	Acer monspessulanum microphyllum	35.9792	33.5969	776464	3721440	174.028	14.3693	733	-1.0888	1403.22	50890.6	67.1714	55.9762	4.25631	122	6.89133		6.33333	-2.41476	3	131.165	0.00771837	600	19.7171
204	Ace_mons	Acer monspessulanum microphyllum	35.8982	33.57	769026	3718250	28.8064	42.3836	827	-0.393155	1501.82	45072.7	94.2315	82.4526	4.68817	184	19.9251		7.79978	-1.57827	3	120.232	-0.24383	800	7.17203
205	Ace_mons	Acer monspessulanum microphyllum	35.6894	33.6646	749370	3728220	244.63	40.0928	1061	0.351824	1779.57	23467.2	167.479	154.596	5.77482	188	6.89133		12.5547	-2.4051	3	126.773	0.0536793	1300	26.8884
206	Ace_mons	Acer monspessulanum microphyllum	35.7087	33.6658	751150	3728390	114.551	13.4422	1056	0.434382	1599.03	25173.4	165.068	152.37	149.111	125	6.89133		12.9869	-1.81747	3	145.921	0.0160522	1300	16.2495
207	Ace_mons	Acer monspessulanum microphyllum	35.7193	33.7015	752033	3732380	276.457	63.4879	1056	0.106905	1660.16	24535.5	167.288	154.42	17.1357	222	6.89133		11.368	-1.81773	3	124.761	-0.121901	1300	24.2101
208	Ace_mons	Acer monspessulanum microphyllum	35.744	33.7469	754191	3737480	280.83	46.4264	1031	-0.33415	1806.14	23733	168.531	155.567	4.93349	208	6.89133		13.8105	-2.65612	3	154.503	-0.118958	1300	12.3944
209	Ace_mons	Acer monspessulanum microphyllum	35.7729	33.7542	756841	3738350	134.602	22.3782	1030	-0.0902833	1550.26	24996.4	150.97	138.39	12.7517	69	6.89133		12.3961	-2.72692	3	157.106	0.105469	1200	29.1078
210	Ace_mons	Acer monspessulanum microphyllum	35.8415	33.9311	762661	3758160	301.079	46.9123	1010	0.360048	1745.06	19855	176.383	163.784	0.700995	218	15.5856		13.2045	-3.56645	4	130.414	-0.201072	1400	14.6959
211	Ace_mons	Acer monspessulanum microphyllum	35.8117	34.0672	759485	3773170	46.3561	28.9608	1177	-0.250641	1259.53	15211	195.824	182.769	2.07404	169	26.5321		13.2394	0.0792555	3	165.48	-0.335561	1500	18.5305
212	Ace_mons	Acer monspessulanum microphyllum	35.8662	34.068	764521	3773410	54.7019	43.0981	1098	0.0356811	1450.4	20188.7	189.29	176.671	19.5225	178	24.8198		10.0889	-1.97356	4	125.688	-0.158646	1500	1.71019
213	Ace_mons	Acer monspessulanum microphyllum	35.9421	34.072	771513	3774050	22.137	59.7937	939	-0.106329	1774.12	27086	171.313	159.077	34.6526	193	38.9534		10.2791	-4.8	3	122.203	-0.518179	1400	22.2345
214	Ace_mons	Acer monspessulanum microphyllum	35.8264	34.1166	760696	3778700	172.294	34.7633	1105	0.310157	1649.12	16367.4	202.563	189.059	12.712	170	26.5321		13.9558	-1.77107	3	146.49	-0.0953481	1500	4.06321
215	Ace_mons	Acer monspessulanum microphyllum	35.8446	34.1587	762244	3783410	208.39	27.2365	1082	-0.49727	1681.45	18839.3	196.525	183.423	5.86279	156	26.5321		12.6092	-3.12692	3	143.712	0.0264967	1500	16.8497
216	Ace_mons	Acer monspessulanum microphyllum	35.9655	34.1266	773493	3780160	126.564	27.8348	917	-0.0209899	1899.93	29255.7	170.729	158.534	0.36963	179	19.9251		11.2788	-5.51333	3	124.844	-0.151237	1400	0.479512
217	Ace_mons	Acer monspessulanum microphyllum	36.0156	34.1036	778193	3777750	59.4946	49.5874	924	-0.0322011	1434.59	33761.2	122.836	111.669	476.906	170	40.827		9.32154	-4.01224	3	126.987	-0.181771	1100	9.55843
218	Ace_mons	Acer monspessulanum microphyllum	36.1011	34.1524	785917	3783410	238.83	48.8205	824	-0.349482	1450.33	38662.9	112.258	99.7844	4.73441	184	57.1702		7.54527	-0.949487	3	139.258	0.0321356	900	19.1116
219	Ace_mons	Acer monspessulanum microphyllum	35.8559	34.1794	763225	3785740	298.04	52.2115	1091	1.16827	1590.03	19302.8	196.265	183.18	0.623557	231	26.5321		12.0689	-2.51599	3	154.377	-0.23812	1500	22.4048
220	Ace_mons	Acer monspessulanum microphyllum	35.9352	34.2095	770440	3789290	339.811	54.1481	999	0.0718483	1777.95	23117.9	164.326	151.686	1.68558	220	30.0735		14.4183	-3.80116	3	150.753	-0.430622	1300	17.1422
221	Ace_mons	Acer monspessulanum microphyllum	36.3391	34.2104	807659	3790530	44.745	63.1302	490	-0.0216839	849.485	47763.2	33.8979	22.5986	3702.03	180	60.6089		8.65968	0.773129	3	125.99	-0.160828	300	0.345696
222	Ace_mons	Acer monspessulanum microphyllum	36.0925	34.1956	784980	3788170	269.273	47.0258	836	-0.0214179	1702.06	34747.2	122.781	111.619	7.02257	184	30.0735		10.3204	-4.626	3	120.278	-0.143135	1100	1.95638
223	Ace_mons	Acer monspessulanum microphyllum	36.1495	34.2192	790153	3790950	143.216	46.6016	775	-0.0476202	1909.13	35637.5	103.481	91.9827	45.6959	161	30.0735		9.94871	-5.74386	3	125.787	-0.0754946	900	5.83021
224	Ace_mons	Acer monspessulanum microphyllum	36.1622	34.272	791142	3796840	213.968	34.6063	785	-0.0621908	2251.24	32109.9	123.908	111.518	3.433	178	33.4617		10.564	-7.21862	3	120.018	-0.117593	1000	2.92442
225	Ace_mons	Acer monspessulanum microphyllum	36.2587	34.3244	799841	3802940	71.6657	42.5996	703	0.0534284	1838.56	33678.1	92.1122	80.5982	22.9353	167	38.0119		10.614	-4.89922	3	123.907	-0.152439	800	7.84617
226	Ace_mons	Acer monspessulanum microphyllum	36.0221	34.2544	778298	3794500	210.066	59.2503	939	-0.373272	1679.21	25553.5	134.344	122.131	4.35804	223	32.907		12.5539	-4.27211	3	130.32	-0.767268	1100	27.6824
227	Ace_mons	Acer monspessulanum microphyllum	35.9212	34.2371	769058	3792310	29.9241	40.2341	1056	-0.258446	1554.62	20541.3	155.695	142.72	3.19105	185	30.0735		15.2534	-2.12299	3	161.629	-0.301093	1200	10.5401
228	Ace_mons	Acer monspessulanum microphyllum	35.9562	34.2416	772267	3792900	74.5533	27.9852	1025	-0.242744	1463.17	22466.7	136.558	124.143	14.2815	130	30.0735		13.4552	-2.71735	3	167.263	-0.187825	1100	23.368
229	Ace_mons	Acer monspessulanum microphyllum	35.9806	34.2368	774529	3792430	310.3	71.8533	1007	-0.0832511	1446.18	24272.7	145.154	133.058	169.99	204	32.907		11.6473	-3.09065	1	173.568	-0.216492	1200	8.68209
230	Ace_mons	Acer monspessulanum microphyllum	35.9637	34.3015	772770	3799560	342.264	59.0545	1071	-0.0238157	1399.96	18068.1	145.969	132.699	6.88892	212	31.2052		17.8458	-0.137125	1	170.925	-0.372608	1100	13.3874
231	Ace_mons	Acer monspessulanum microphyllum	35.9878	34.3335	774878	3803180	347.88	51.856	1055	0.59486	1436.39	16751.1	158.538	145.327	0.874331	216	33.4617		16.4335	0.0558641	3	156.423	-0.466631	1200	17.8656
232	Ace_mons	Acer monspessulanum microphyllum	36.0043	34.3502	776339	3805080	197.777	69.6803	1039	-0.411325	1281.19	15975	158.176	144.995	5476.3	217	28.4504		15.1702	0.237719	3	142.427	-0.528836	1200	21.0329
233	Ace_mons	Acer monspessulanum microphyllum	36.0382	34.3647	779419	3806780	199.711	39.2936	979	-0.00987882	1550.52	16742.9	159.361	146.081	9.18004	179	33.4617		17.2913	-1.4223	3	132.185	-0.15041	1200	0.755652
234	Ace_mons	Acer monspessulanum microphyllum	36.0805	34.3655	783301	3806990	341.833	64.8225	893	-0.0123397	1708.33	19459.6	168.982	155.983	13.6759	230	31.3359		17.99	-4.20973	3	114.163	-0.593463	1300	24.5263
235	Ace_mons	Acer monspessulanum microphyllum	36.1186	34.3704	786790	3807630	99.4775	37.2522	829	0.284509	2155.74	21016.9	173.428	160.088	0.131401	188	22.622		13.5255	-6.08204	3	135.318	-0.238735	1300	5.96632
236	Ace_mons	Acer monspessulanum microphyllum	36.1066	34.3942	785604	3810240	321.121	72.1911	889	-1.24722	1653.45	18276.6	158.44	145.237	817.243	225	31.2052		19.7964	-2.83622	3	148.757	-0.373543	1200	18.0083
237	Ace_mons	Acer monspessulanum microphyllum	36.1666	34.3831	791168	3809180	77.7417	52.5482	818	-2.73104	1565.8	23019.1	163.408	150.838	3822.42	199	6.89133		17.9151	-4.05541	3	147.722	-0.539905	1300	23.5268
238	Ace_mons	Acer monspessulanum microphyllum	36.1632	34.4123	790751	3812410	349.343	62.6196	841	-0.283222	1514.03	20758.1	152.798	140.065	13.6301	233	6.89133		17.2817	-2.32609	3	172.188	-0.978867	1200	37.7928
239	Ace_mons	Acer monspessulanum microphyllum	36.2686	34.4341	800365	3815140	306.844	61.1519	750	0.110651	1931.52	28112.3	120.118	108.106	44.3294	205	6.89133		12.6695	-5.42225	3	131.785	-0.202525	1000	8.74549
240	Ace_mons	Acer monspessulanum microphyllum	36.2	34.4548	793980	3817230	251.145	50.161	831	0.181782	1450.9	21395.5	138.083	125.53	10.1573	195	24.1515		18.1579	-2.15029	3	150.279	-0.27087	1100	6.52366
241	Ace_mons	Acer monspessulanum microphyllum	36.2315	34.4754	796810	3819610	75.5668	29.2876	797	-0.417497	1553.36	23406.8	126.668	114.001	3.40066	160	33.4617		17.0496	-3.16132	3	165.431	-0.144493	1000	10.6695
242	Ace_mons	Acer monspessulanum microphyllum	36.2806	34.4964	801245	3822080	80.1558	34.6111	746	-0.0474207	1461.9	27313.9	125.527	112.974	6.81	159	32.0897		12.0557	-2.37701	3	149.152	-0.12689	1000	9.81464
243	Ace_mons	Acer monspessulanum microphyllum	36.2981	34.5275	802741	3825590	93.2335	30.3479	746	0.173866	973.208	28347.1	124.51	112.059	18.8294	67	30.0735		26.6638	0.654877	3	160.436	-0.111429	1000	35.719
244	Ace_mons	Acer monspessulanum microphyllum	35.8222	34.1161	760311	3778630	305.43	61.2256	1126	-0.0719297	1572.72	16003.2	203.125	189.584	6.95248	230	26.5321		14.4546	-1.43377	3	161.649	-0.293936	1500	20.141
245	Ace_mons	Acer monspessulanum microphyllum	36.1831	34.3175	792911	3801950	121.419	29.8072	767	-0.283217	2052.68	29323.5	134.916	122.65	9.04541	110	57.1702		10.9098	-6.81174	3	123.069	0.033325	1100	19.6992
246	Ace_mons	Acer monspessulanum microphyllum	35.923	34.2099	769306	3789290	297.349	54.2481	1026	-0.646652	1525.17	22111	165.725	152.977	0.79457	245	32.907		12.2742	-3.15112	3	165.149	-0.387024	1300	34.2565
247	Ace_mons	Acer monspessulanum microphyllum	35.9282	34.2089	769790	3789200	297.352	34.5765	1017	0.135037	1751.63	22597.7	164.903	152.218	0.303788	188	6.89133		13.4126	-3.4073	3	155.451	-0.153567	1300	3.13225
248	Ace_mons	Acer monspessulanum microphyllum	35.9347	34.2056	770399	3788850	212.727	34.7671	995	0.315825	1797.16	23296.9	164.307	151.668	6.71679	171	30.0735		13.5119	-3.92887	3	150.226	-0.0239548	1300	9.06213
249	Ace_mons	Acer monspessulanum microphyllum	35.902	34.1807	767466	3786000	280.647	55.3666	1084	-0.471902	1405.09	22498.3	185.089	172.749	4.02589	225	6.89133		10.4284	-2.76497	3	146.584	-0.153666	1500	23.975
0	Ace_obtu	Acer obtusifolium	36.3154	34.5785	804140	3831300	209.909	33.4617	734	-0.465873	604.678	29806.4	108.088	96.0778	3.42943	148	26.0522	31.3572	22.4081	2.66062	3	163.73	0.0623189	900	22.1993
1	Ace_obtu	Acer obtusifolium	36.3148	34.5706	804114	3830420	295.726	33.4617	734	0.438986	725.14	29735.9	108.267	96.2373	0.296185	220	51.3286	31.066	22.5738	2.38917	3	165.918	-0.192775	900	16.2742
2	Ace_obtu	Acer obtusifolium	36.2872	34.5597	801620	3829130	334.918	33.4617	754	-0.077303	747.498	27201.7	121.473	109.326	42.5536	229	72.951	30.919	21.0625	2.51899	3	166.011	-0.496867	1000	21.3764
3	Ace_obtu	Acer obtusifolium	36.3116	34.5609	803855	3829340	281.782	33.4617	740	0.261096	726.815	29423	108.873	96.7762	3.29358	230	58.8857	30.5669	24.9065	2.00631	3	164.081	-0.188056	900	29.4546
4	Ace_obtu	Acer obtusifolium	36.312	34.5515	803926	3828290	264.432	6.89133	737	-0.159797	806.782	29457.4	109.114	96.9904	7.292	213	53.6564	30.2509	25.0404	1.72385	3	165.909	-0.064146	900	29.2751
5	Ace_obtu	Acer obtusifolium	36.2884	34.5523	801757	3828310	315.516	33.4617	755	-0.0774099	742.946	27299.6	121.633	109.47	5.05058	239	61.0256	30.5602	22.0817	2.16255	3	164.421	-0.435276	1000	25.1459
6	Ace_obtu	Acer obtusifolium	36.3116	34.5428	803921	3827330	236.721	33.4617	735	-0.0510273	841.44	29449.3	109.508	97.3409	7.75652	183	45.8698	29.941	25.9943	1.48991	3	164.354	-0.069485	900	8.26237
7	Ace_obtu	Acer obtusifolium	36.3024	34.5321	803115	3826110	90.2423	33.4617	740	-0.358785	799.859	28675.7	123.045	110.741	18.6325	163	42.5451	29.3543	26.2723	1.17593	3	172.2	-0.121785	1000	7.27718
8	Ace_obtu	Acer obtusifolium	36.309	34.5332	803717	3826250	262.419	57.1702	734	-1.14445	907.003	29267.4	110.34	98.0798	8.32537	208	60.1372	29.4954	26.3152	1.22378	3	161.621	-0.0618902	900	22.6739
9	Ace_obtu	Acer obtusifolium	36.0212	34.4391	777605	3814980	310.625	6.89133	878	-0.348738	299.762	9692.8	124.547	110.709	11.2257	253	62.3782	31.2717	19.1631	6.52879	3	161.875	-0.634611	900	39.8341
10	Ace_obtu	Acer obtusifolium	36.0059	34.4369	776205	3814700	348.275	32.907	863	-0.539833	261.398	9147.35	127.247	113.108	8.54891	229	64.3033	30.7598	18.5046	6.52023	3	168.085	-0.733525	900	27.722
11	Ace_obtu	Acer obtusifolium	36.0145	34.4355	776997	3814570	215.846	6.89133	867	0.388976	377.002	9799.22	125.295	111.374	1.93862	129	12.3562	31.2129	19.2955	6.61902	3	164.755	0.112994	900	35.9005
12	Ace_obtu	Acer obtusifolium	36.0004	34.4383	775697	3814840	6.61021	6.89133	862	-0.178697	282.322	8693.81	128.272	114.02	10.3449	211	55.5841	30.5881	17.7912	6.53587	3	121.959	-0.956996	900	36.2235
13	Ace_obtu	Acer obtusifolium	36.0135	34.4347	776914	3814470	184.022	6.89133	874	-0.842707	305.015	9828.44	125.347	111.42	5.1006	143	17.4906	31.1088	19.5081	6.51641	3	155.577	-0.0340013	900	14.979
14	Ace_obtu	Acer obtusifolium	36.0146	34.4332	777015	3814310	14.0786	6.89133	886	0.686236	339.026	9997.05	125.01	111.12	5.10257	202	45.3804	31.0354	19.4572	6.36734	3	160.133	-0.667069	900	27.8638
15	Ace_obtu	Acer obtusifolium	36.0246	34.4251	777961	3813440	91.3305	6.89133	929	-0.142456	431.244	11214.2	122.241	108.658	22.4781	75	25.7115	30.7653	19.7432	5.48855	3	160.644	-0.117496	900	34.4965
16	Ace_obtu	Acer obtusifolium	36.0271	34.4175	778222	3812600	286.634	6.89133	936	-1.15076	458.417	12066.1	133.029	119.726	12234.6	228	60.4735	30.6987	20.2849	4.86022	3	157.24	-0.217173	1000	24.999
17	Ace_obtu	Acer obtusifolium	36.0254	34.4069	778094	3811420	58.3839	4.76395	948	-0.557095	537.403	12684.3	130.805	117.724	3.80532	130	13.0941	30.51	20.0254	4.19358	3	175.21	-0.385719	1000	32.0434
18	Ace_obtu	Acer obtusifolium	36.0212	34.3997	777735	3810610	330.75	32.907	960	-0.46003	610.498	12937.1	130.22	117.198	5.87612	233	63.2976	30.3316	19.6042	3.87422	3	169.519	-0.513911	1000	22.7315
19	Ace_obtu	Acer obtusifolium	36.0238	34.4029	777965	3810980	120.745	32.907	951	-0.379904	549.066	12859	130.205	117.185	43899.5	179	58.0381	30.4661	19.7284	4.01847	3	179.81	-0.170337	1000	2.19633
20	Ace_obtu	Acer obtusifolium	36.0174	34.3963	777394	3810230	90.4118	32.907	980	-0.395642	649.344	12945.7	130.613	117.552	3949.55	134	29.2805	30.0178	19.9271	3.61404	1	169.819	-0.0816562	1000	16.9219
21	Ace_obtu	Acer obtusifolium	36.0176	34.3922	777426	3809770	332.644	32.907	990	0.536568	719.614	13287.4	143.448	130.407	1.42243	242	55.4905	29.6941	19.8448	3.21559	3	166.963	-0.639417	1100	31.0121
22	Ace_obtu	Acer obtusifolium	36.0175	34.3923	777420	3809790	334.859	32.907	989	-0.106397	702.158	13268.1	143.456	130.414	4.21127	243	61.0494	29.716	19.8619	3.24108	3	172.674	-0.72477	1100	33.0614
23	Ace_obtu	Acer obtusifolium	36.0195	34.3894	777611	3809470	138.245	32.907	990	-0.544333	750.833	13618.8	143.174	130.159	2836.82	176	52.4769	29.5151	19.533	2.96646	3	165.287	-0.137482	1100	3.79473
24	Ace_obtu	Acer obtusifolium	36.0179	34.387	777472	3809190	338.919	32.907	1002	-0.189432	833.87	13706.5	143.347	130.316	6.87739	227	64.1431	29.2705	19.7259	2.73188	3	180.888	-0.519519	1100	20.946
25	Ace_obtu	Acer obtusifolium	36.0153	34.3893	777223	3809440	21.3999	32.907	1005	-0.347777	804.527	13345.5	143.576	130.524	11.8044	193	53.2455	29.4122	20.0222	2.93154	3	143.398	-0.600926	1100	25.6898
26	Ace_obtu	Acer obtusifolium	35.9478	34.3277	771222	3802430	39.427	31.2052	1041	-0.613594	726.269	15090.5	131.762	118.586	3.95345	153	28.7345	29.9693	17.9395	3.80205	3	156.225	-0.699416	1000	37.7702
27	Ace_obtu	Acer obtusifolium	35.9414	34.3286	770627	3802510	300.364	31.8591	1032	0.0966755	690.524	14552.4	132.875	119.587	4.46237	242	61.0256	30.221	18	4.30671	3	172.954	-0.361326	1000	29.3662
28	Ace_obtu	Acer obtusifolium	35.941	34.3306	770583	3802730	169.144	31.2052	1039	-0.616913	685.816	14386.6	133.095	119.786	16.8477	69	28.6129	30.1375	18	4.26031	3	153.428	0.0632944	1000	33.1601
29	Ace_obtu	Acer obtusifolium	35.9023	34.3308	767019	3802650	160.538	31.2052	943	-0.873039	300.672	11701.1	123.329	109.626	29492.3	174	54.3586	30.4175	16.1991	5.34264	3	160.847	-0.116364	900	6.48615
30	Ace_obtu	Acer obtusifolium	35.9534	34.3236	771744	3801990	18.5237	35.8879	1072	-0.937548	852.638	15773.7	144.462	131.329	32.1917	194	60.4066	29.2236	18.2539	2.89521	3	133.568	-0.775875	1100	32.7122
31	Ace_obtu	Acer obtusifolium	35.9324	34.3251	769812	3802100	318.283	31.2052	1034	-0.946709	586.811	14156	133.635	120.271	3.39448	252	58.8404	30.2831	17.7538	4.52871	3	170.968	-0.744468	1000	39.3542
32	Ace_obtu	Acer obtusifolium	35.9241	34.3261	769037	3802190	335.435	31.2052	1004	-1.0285	500.709	13503.2	135.022	121.52	31.5659	236	67.5606	30.5464	17.1654	5.09282	3	159.361	-0.732504	1000	28.5509
33	Ace_obtu	Acer obtusifolium	35.9217	34.3257	768819	3802130	4.06423	31.2052	1000	-0.255088	518.544	13383.6	135.187	121.668	16.7642	211	63.6027	30.5635	17.1152	5.14404	3	161.473	-1.1992	1000	44.0196
34	Ace_obtu	Acer obtusifolium	35.9382	34.3276	770331	3802390	298.598	28.4504	1032	-0.71668	643.177	14409.2	133.126	119.813	10684.1	202	55.0797	30.2714	18	4.41287	3	162.278	-0.274197	1000	8.75371
35	Ace_obtu	Acer obtusifolium	35.9572	34.323	772099	3801930	312.409	45.4703	1083	0.597446	998.79	16102	144.319	131.199	1.24439	204	48.9591	28.8624	18.6604	2.47196	3	147.831	-0.347885	1100	11.7195
36	Ace_obtu	Acer obtusifolium	35.6794	34.2931	746617	3797910	196.329	30.0735	936	-0.0881772	152.292	736.355	164.465	149.513	2.84297	171	32.0265	30.9656	5.25313	8.11419	3	161.195	-0.0897836	1100	5.52285
37	Ace_obtu	Acer obtusifolium	35.68	34.2926	746669	3797850	217.487	30.0735	945	-0.171844	149.12	800.859	164.349	149.408	81.1676	178	40.47	30.9152	5.37456	8.04286	3	175.499	-0.135671	1100	2.35664
38	Ace_obtu	Acer obtusifolium	35.6801	34.2928	746678	3797870	203.216	30.0735	943	-0.230928	150.728	798.105	164.387	149.443	16.5523	174	44.3557	30.9245	5.38614	8.05856	3	167.966	-0.102058	1100	4.3433
39	Ace_obtu	Acer obtusifolium	35.68	34.2926	746674	3797850	217.487	30.0735	945	-0.171844	149.12	800.859	164.349	149.408	81.1676	178	40.47	30.9152	5.37456	8.04286	3	175.499	-0.135671	1100	2.35664
40	Ace_obtu	Acer obtusifolium	35.6797	34.2927	746646	3797860	188.368	30.0735	942	-0.39823	148.407	771.063	164.368	149.425	2996.95	178	57.5246	30.931	5.29167	8.06282	3	173.038	-0.15505	1100	1.10453
41	Ace_obtu	Acer obtusifolium	35.9082	34.2876	767697	3797870	222.041	67.9406	989	1.06224	648.458	15747.7	143.984	130.894	6.69773	175	45.0705	30.9106	14.1909	4.65093	3	156.208	-0.0105429	1100	10.7418
42	Ace_obtu	Acer obtusifolium	35.8944	34.2877	766428	3797850	338.344	31.2052	999	-0.433675	505.177	14977.8	132.724	119.452	21.5638	237	70.6503	30.8951	13.5809	5.01297	3	169.062	-0.679397	1000	28.2688
43	Ace_obtu	Acer obtusifolium	35.6967	34.2867	748232	3797240	140.086	6.89133	985	0.270119	228.928	2075.07	162.193	147.448	2.48745	95	12.3783	30.7569	8.53564	7.55507	4	146.968	0.0856266	1100	23.2379
44	Ace_obtu	Acer obtusifolium	35.9183	34.2821	768646	3797290	29.8412	6.89133	1047	0.218336	708.926	16784.2	141.769	128.881	0.731109	180	29.5507	29.9137	13.1624	3.12783	3	172.63	-0.610709	1100	29.3382
45	Ace_obtu	Acer obtusifolium	35.9171	34.2835	768528	3797440	232.556	32.907	1034	-0.60819	599.032	16592.3	142.068	129.153	17.3931	219	69.5038	30.1388	13.638	3.43382	1	173.045	-1.11443	1100	40.7571
46	Ace_obtu	Acer obtusifolium	35.9277	34.2781	769524	3796870	43.8972	4.89291	1061	-1.00141	772.102	17670.1	141.123	128.293	9.20047	120	19.4756	29.3525	12.682	2.38304	3	164.023	-0.88009	1100	49.1
47	Ace_obtu	Acer obtusifolium	35.9252	34.2779	769300	3796840	20.8026	30.0735	1077	1.04028	1032.19	17544	141.547	128.679	1.04784	191	40.1335	29.1599	12.7655	2.25651	3	162.169	-0.712406	1100	31.6667
48	Ace_obtu	Acer obtusifolium	35.9185	34.2795	768670	3797010	13.4128	6.89133	1065	0.652548	925.878	17017.4	141.389	128.535	5.63576	201	43.8273	29.62	12.7159	2.72988	3	169.929	-0.876344	1100	36.0464
49	Ace_obtu	Acer obtusifolium	35.9275	34.2757	769515	3796610	75.7213	0	1083	-0.00418766	973.816	17838.8	141.853	128.958	3.66905	18	11.6923	28.9004	12.6417	2.03262	3	171.232	-0.569291	1100	57.5442
50	Ace_obtu	Acer obtusifolium	35.7165	34.2768	750081	3796190	33.9995	31.2052	996	-0.0459848	99.8359	3287.04	158.747	144.316	0.0516959	183	37.9845	30.972	10.6026	7.26335	3	151.834	-0.213668	1100	5.24299
51	Ace_obtu	Acer obtusifolium	35.929	34.2689	769674	3795860	48.5916	1.9355	1125	0.636902	1106.88	18541.2	143.025	130.022	3.59217	101	12.756	27.784	13.7913	1.03848	3	166.694	-0.855473	1100	52.3651
52	Ace_obtu	Acer obtusifolium	35.7066	34.2737	749178	3795820	285.63	31.2052	986	-0.865402	84.7159	3487.62	158.652	144.229	48.0879	205	66.4964	31.0898	9.75857	7.37635	3	163.748	-0.475994	1100	13.7389
53	Ace_obtu	Acer obtusifolium	35.9367	34.2632	770398	3795250	34.1196	19.7504	1076	-1.11739	733.396	19479.2	137.691	125.173	3490.06	183	50.04	28.6506	13.8377	0.904325	3	166.926	-0.610533	1100	28.4667
54	Ace_obtu	Acer obtusifolium	35.7273	34.268	751099	3795230	95.0172	8.36311	982	-0.113849	157.086	4559.61	156.426	142.205	15.9693	127	24.4565	31.32	10.6635	7.27429	3	171.157	-0.057838	1100	18.2564
55	Ace_obtu	Acer obtusifolium	35.9344	34.2669	770178	3795640	68.1218	6.02637	1096	-0.0305601	747.622	19024.3	140.39	127.627	1.63635	86	11.2219	28.2468	13.4651	1.02038	3	162.057	-0.41675	1100	41.932
56	Ace_obtu	Acer obtusifolium	35.753	34.2635	753479	3794800	168.56	26.3823	961	-0.0915745	189.537	6271.16	154.657	140.598	5.68534	174	35.3098	31.8292	9.75531	7.54072	3	139.2	-0.134026	1100	2.36246
57	Ace_obtu	Acer obtusifolium	35.7301	34.2654	751370	3794960	44.2913	6.89133	967	0.147583	166.862	4948.45	155.75	141.591	1.85326	163	23.5565	31.5339	10.6667	7.39782	3	177.869	-0.426523	1100	25.8465
58	Ace_obtu	Acer obtusifolium	35.7614	34.2617	754256	3794620	33.6236	6.89133	960	-0.0635369	205.083	6930.98	154.438	140.398	0.458533	183	31.5757	31.9065	9.88623	7.5888	3	172.082	-0.246564	1100	7.73377
59	Ace_obtu	Acer obtusifolium	35.7503	34.2615	753240	3794570	25.7649	25.1597	970	0.412152	238.296	6282.08	154.612	140.556	3.56088	186	41.9117	31.7814	10.0473	7.48141	3	170.739	-0.653337	1100	29.7226
60	Ace_obtu	Acer obtusifolium	35.7656	34.2596	754658	3794410	339.513	25.1597	976	-0.300138	222.467	7355.04	153.986	139.987	31.299	237	72.6452	31.8173	10.1017	7.41735	3	171.319	-0.697955	1100	29.4498
61	Ace_obtu	Acer obtusifolium	35.7732	34.2553	755371	3793950	33.6515	6.89133	995	-0.125964	285.911	8185.38	151.316	137.56	4.00956	162	31.8519	31.737	9.77109	6.88026	3	170.756	-0.776946	1100	38.9376
62	Ace_obtu	Acer obtusifolium	35.968	34.2497	773332	3793830	23.3664	6.89133	1069	-0.688012	951.583	22442.4	132.864	120.786	9.20031	186	43.146	27.3891	11.71	-1.55202	3	182.415	-0.345118	1100	12.1955
63	Ace_obtu	Acer obtusifolium	35.7773	34.2535	755753	3793760	270.482	28.4504	994	-0.278759	257.934	8589.59	149.846	136.224	12.2316	212	61.8068	31.7751	9.48908	6.66711	3	171.08	-0.072675	1100	19.3743
64	Ace_obtu	Acer obtusifolium	35.8146	34.2378	759231	3792100	13.4566	28.4504	1074	0.279601	618.049	12292.5	142.948	129.953	7.77052	196	50.1773	30.4112	11.0266	3.90456	3	174.025	-1.08119	1100	43.2545
65	Ace_obtu	Acer obtusifolium	35.8189	34.2382	759626	3792160	287.155	31.3359	1058	-0.946091	496.692	12549.2	142.707	129.733	55.4391	222	74.8413	30.5045	11.8142	3.95976	3	167.013	-0.204857	1100	20.2745
66	Ace_obtu	Acer obtusifolium	35.8831	34.2117	765625	3789390	302.191	6.89133	1176	-0.454332	988.359	18983.8	164.698	152.029	8.64967	226	59.3083	27.4495	11.8142	-0.0684085	3	170.851	-0.293821	1300	18.5396
67	Ace_obtu	Acer obtusifolium	35.6727	34.2077	746252	3788410	7.86545	32.7402	1043	0.507023	243.406	2294.97	158.092	143.72	17.563	210	65.0056	31.0354	17.5217	7.2297	3	140.272	-0.784591	1100	30.746
68	Ace_obtu	Acer obtusifolium	35.6719	34.2078	746178	3788430	356.65	27.2867	1037	0.517149	226.532	2202.15	158.159	143.78	3.06842	223	57.9103	31.0743	17.1186	7.28237	3	172.963	-0.811673	1100	30.8597
69	Ace_obtu	Acer obtusifolium	35.7836	34.0852	756840	3775100	145.097	6.89133	1141	0.312172	757.64	12383	186.472	173.152	3.41446	66	13.7598	28.9016	21.9651	2.92879	3	151.141	0.10965	1400	30.3878
70	Ace_obtu	Acer obtusifolium	35.8487	34.0837	762854	3775100	153.576	13.3536	1118	0.876006	909.214	18372.8	186.339	173.917	1.01553	41	8.87868	28.3737	8.70623	0.376728	2	175.867	0.101696	1500	37.0147
71	Ace_obtu	Acer obtusifolium	35.7009	34.0839	749209	3774750	185.022	24.8198	1046	-0.633788	187.997	4822.12	157.052	142.775	8.81721	46	22.9287	30.6693	32.2746	6.6679	3	150.999	-0.00813919	1100	44.9101
72	Ace_obtu	Acer obtusifolium	35.6897	34.0832	748180	3774640	297.762	6.89133	1041	-0.911329	153.429	3813.19	159.815	145.287	40.3441	238	66.6399	30.7328	34.212	7.16918	3	147.894	-0.319073	1100	26.9254
73	Ace_obtu	Acer obtusifolium	35.6898	34.0838	748188	3774710	269.226	6.89133	1044	-0.718559	143.283	3805.93	159.783	145.258	185461	198	52.1097	30.6788	34.6876	7.10576	3	157.404	-0.147728	1100	9.26534
74	Ace_obtu	Acer obtusifolium	35.7938	34.0844	757784	3775040	213.76	6.89133	1119	0.214015	664.798	13314.6	197.199	184.052	6.2726	101	15.6555	29.0207	20.7995	2.70152	3	146.422	0.0824251	1500	45.2973
75	Ace_obtu	Acer obtusifolium	35.6985	34.0829	748993	3774640	16.4334	6.89133	1043	-0.710987	208.713	4620.06	157.643	143.312	68.5232	185	53.951	30.7232	31.9423	6.82018	3	174.022	-1.15681	1100	47.1471
76	Ace_obtu	Acer obtusifolium	35.7758	34.0811	756136	3774630	6.26331	6.89133	1056	-1.69207	406.228	11706.2	185.059	171.84	239269	205	63.7047	29.7528	21.6862	3.65276	3	150.71	-0.68666	1400	21.1984
77	Ace_obtu	Acer obtusifolium	35.7758	34.0812	756135	3774630	6.26331	6.89133	1056	-1.69207	406.228	11706.2	185.059	171.84	239269	205	63.7047	29.7528	21.6862	3.65276	3	150.71	-0.68666	1400	21.1984
78	Ace_obtu	Acer obtusifolium	35.7759	34.0812	756138	3774640	6.26331	6.89133	1056	-1.69207	406.228	11706.2	185.059	171.84	239269	205	63.7047	29.7528	21.6862	3.65276	3	150.71	-0.68666	1400	21.1984
79	Ace_obtu	Acer obtusifolium	35.7759	34.0812	756138	3774630	6.26331	6.89133	1056	-1.69207	406.228	11706.2	185.059	171.84	239269	205	63.7047	29.7528	21.6862	3.65276	3	150.71	-0.68666	1400	21.1984
80	Ace_obtu	Acer obtusifolium	35.7758	34.0812	756136	3774630	6.26331	6.89133	1056	-1.69207	406.228	11706.2	185.059	171.84	239269	205	63.7047	29.7528	21.6862	3.65276	3	150.71	-0.68666	1400	21.1984
81	Ace_obtu	Acer obtusifolium	35.7758	34.0812	756136	3774640	6.26331	6.89133	1056	-1.69207	406.228	11706.2	185.059	171.84	239269	205	63.7047	29.7528	21.6862	3.65276	3	150.71	-0.68666	1400	21.1984
82	Ace_obtu	Acer obtusifolium	35.7758	34.0812	756132	3774640	6.26331	6.89133	1056	-1.69207	406.228	11706.2	185.059	171.84	239269	205	63.7047	29.7528	21.6862	3.65276	3	150.71	-0.68666	1400	21.1984
83	Ace_obtu	Acer obtusifolium	35.7144	34.0793	750469	3774280	296.58	20.5551	1019	-0.601096	222.919	6117.37	166.474	152.602	337804	204	72.3379	30.9857	26.4705	6.28144	1	166.432	-0.250398	1200	9.34167
84	Ace_obtu	Acer obtusifolium	35.7091	34.0807	749977	3774410	27.1803	20.3868	1039	-1.24918	213.438	5624.47	168.354	154.325	6.26481	179	38.5308	30.7144	28.2672	6.27432	4	170.498	-0.77852	1200	34.0573
85	Ace_obtu	Acer obtusifolium	35.6815	34.082	747425	3774500	338.939	45.4703	1024	-0.752514	100.714	3080.1	145.371	130.834	6.13386	227	64.2716	30.9172	34.3524	7.38333	3	139.62	-0.550428	1000	21.3616
86	Ace_obtu	Acer obtusifolium	35.7077	34.0796	749852	3774290	11.3583	24.8198	1037	0.533561	345.365	5517.77	168.674	154.618	9.96877	205	55.1507	30.7493	28.1879	6.36059	4	168.137	-0.818727	1200	33.1392
87	Ace_obtu	Acer obtusifolium	35.773	34.0776	755885	3774230	313.777	6.89133	1045	-0.053843	555.426	11516.7	185.555	172.301	12.6626	249	62.3782	29.7922	20.2645	3.76888	3	144.669	-0.517334	1400	32.9583
88	Ace_obtu	Acer obtusifolium	35.783	34.0797	756802	3774490	355.688	6.89133	1043	0.62929	611.5	12408.3	184.304	171.139	10.9631	219	57.3802	29.7178	19.6413	3.50247	3	166.368	-1.38542	1400	51.8392
89	Ace_obtu	Acer obtusifolium	35.7936	34.0799	757779	3774540	27.2123	6.89133	1070	-0.325282	666.203	13356	182.403	169.374	3.57971	163	26.3106	29.357	17.8559	2.82084	3	180.627	-1.02878	1400	46.8238
90	Ace_obtu	Acer obtusifolium	35.8044	34.0773	758784	3774280	38.2569	6.89133	1106	-0.328879	655.623	14398.5	192.884	180.025	9.27957	151	24.0797	28.799	15.9676	1.84053	3	165.163	-0.753227	1500	40.3184
91	Ace_obtu	Acer obtusifolium	35.8257	34.0756	760756	3774140	255.544	6.89133	1136	0.0270604	804.948	16349.3	189.905	177.245	3.50837	201	43.7298	28.2125	11.1971	0.751414	3	154.021	-0.00635044	1500	30.9963
92	Ace_obtu	Acer obtusifolium	35.8369	34.0761	761788	3774230	357.701	6.89133	1127	-0.297947	913.624	17387.4	187.651	175.141	7.98243	223	59.0449	28.2414	9.16621	0.436688	3	176.998	-0.949463	1500	34.1894
93	Ace_obtu	Acer obtusifolium	35.8459	34.0783	762612	3774490	337.983	6.89133	1100	1.01155	1015.56	18170.7	185.933	173.537	2.29859	244	51.0932	28.48	8.45282	0.429601	3	167.126	-1.0138	1500	45.4276
94	Ace_obtu	Acer obtusifolium	35.7236	34.0761	751326	3773950	15.178	31.3359	1031	0.39713	309.991	7019.33	178.171	164.465	12.814	206	58.9862	30.6133	23.8265	5.56017	3	148.833	-0.44975	1300	15.7299
95	Ace_obtu	Acer obtusifolium	35.7252	34.0764	751478	3773980	48.8186	0	1029	-0.595236	290.7	7164.24	177.823	164.144	73878.8	191	49.398	30.6095	23.5831	5.50486	3	152.067	-0.271819	1300	5.65599
96	Ace_obtu	Acer obtusifolium	35.7174	34.0768	750755	3774000	27.4882	31.3359	1048	-0.35639	280.642	6446.6	179.744	165.917	13.5902	186	51.9398	30.5192	24.7845	5.6868	2	176.639	-0.512982	1300	23.2006
97	Ace_obtu	Acer obtusifolium	35.7604	34.0758	754727	3774000	133.403	6.19504	1101	-0.817459	442.239	10381.2	174.63	161.197	102.98	207	57.9397	29.2297	22.957	3.51743	3	165.924	-1.40549	1300	52.1998
98	Ace_obtu	Acer obtusifolium	35.7404	34.0768	752878	3774060	196.276	6.89133	1049	-0.679283	445.004	8555.1	175.406	161.914	357.957	84	30.7875	30.0138	23.2332	4.49282	3	155.254	0.0745049	1300	39.4477
99	Ace_obtu	Acer obtusifolium	35.7284	34.0773	751769	3774090	204.042	6.89133	1027	0.574309	393.925	7448.55	177.092	163.469	118.914	122	25.1731	30.6075	23.6178	5.39439	3	162.807	0.100668	1300	30.5445
100	Ace_obtu	Acer obtusifolium	35.7518	34.0766	753931	3774070	184.044	0	1079	-0.133428	511.913	9599.3	174.751	161.308	4.87366	0	14.3333	29.5055	23.571	3.8374	3	168.106	-0.153577	1300	58.098
101	Ace_obtu	Acer obtusifolium	35.8141	34.0736	759691	3773890	38.0328	6.89133	1142	0.409188	742.394	15338.8	191.89	179.097	1.69028	166	24.208	28.2403	13.45	1.08008	3	156.232	-0.551253	1500	30.5749
102	Ace_obtu	Acer obtusifolium	35.7356	34.0687	752461	3773150	320.182	32.0897	1064	0.00483324	618.438	8274.67	176.483	162.907	4.05459	230	60.6481	29.8284	23.6881	4.45337	3	160.729	-0.381391	1300	20.2539
103	Ace_obtu	Acer obtusifolium	35.7299	34.0728	751924	3773600	354.063	6.89133	1032	0.177899	475.188	7666.09	177.401	163.755	5.9996	216	53.4272	30.3388	23.2681	5.14735	3	143.161	-0.52153	1300	19.2765
104	Ace_obtu	Acer obtusifolium	35.662	34.0733	745651	3773480	10.2099	45.4703	970	-0.70202	49.6688	1597.86	145.936	131.342	7.68094	206	58.9838	31.2145	15.5112	7.80037	3	118.676	-0.651532	1000	22.9689
105	Ace_obtu	Acer obtusifolium	35.7196	34.0721	750972	3773490	36.753	31.2369	1086	0.296995	518.844	6739.43	180.102	166.248	19.8485	154	38.6128	29.7811	25.2434	4.93444	1	169.738	-0.747907	1300	40.0177
106	Ace_obtu	Acer obtusifolium	35.7302	34.0708	751954	3773370	329.399	30.0735	1037	0.405318	527.639	7733.29	177.554	163.896	1.13305	229	55.1517	30.2305	23.5516	5.05181	3	156.829	-0.424833	1300	20.8363
107	Ace_obtu	Acer obtusifolium	35.7388	34.0716	752746	3773480	313.562	30.0735	1042	0.183963	582.053	8479.59	175.641	162.13	4.30564	222	56.6228	30.0255	22.8017	4.54135	3	172.385	-0.286427	1300	16.0271
108	Ace_obtu	Acer obtusifolium	35.7496	34.0701	753747	3773340	316.463	6.89133	1078	-0.222524	763.207	9510.07	175.142	161.669	4.1998	246	55.7116	29.4692	23.696	3.85769	3	157.611	-0.511454	1300	29.8679
109	Ace_obtu	Acer obtusifolium	35.7341	34.0637	752332	3772590	20.252	32.0897	1138	-0.0174931	713.411	8278.69	177.314	163.675	9.40743	191	49.8509	29.0427	26.17	3.72039	1	152.76	-0.349092	1300	12.0117
110	Ace_obtu	Acer obtusifolium	35.7309	34.0629	752044	3772500	3.79313	30.0735	1180	-0.116086	755.98	8008.88	178.339	164.62	7.20771	214	59.8206	28.6663	26.4429	3.46174	1	165.947	-0.696288	1300	25.7837
111	Ace_obtu	Acer obtusifolium	35.7412	34.0632	752991	3772550	258.102	6.89133	1118	-0.494338	619.134	8928.63	176.204	162.65	20.7573	204	58.739	29.1527	26.5247	3.67353	3	169.818	-0.0197097	1300	30.2839
112	Ace_obtu	Acer obtusifolium	35.7476	34.0629	753584	3772540	295.553	6.89133	1180	0.255973	1038.26	9491.95	177.077	163.456	1.05068	246	49.4983	28.5247	26.9452	3.11937	3	177.558	-0.37985	1300	36.7208
113	Ace_obtu	Acer obtusifolium	35.7392	34.0629	752809	3772520	5.18768	8.90742	1102	0.754257	648.587	8737.19	175.998	162.459	2.50869	209	48.8294	29.3005	26.7676	3.80377	1	174.498	-0.616833	1300	23.199
114	Ace_obtu	Acer obtusifolium	35.7415	34.063	753023	3772540	257.59	6.89133	1123	-0.583701	632.636	8964.4	176.28	162.72	14.1251	202	54.4079	29.0931	26.6538	3.61998	3	180.025	-0.0451347	1300	35.8958
115	Ace_obtu	Acer obtusifolium	35.6534	34.0574	744902	3771690	10.5772	6.89133	939	-1.38707	67.1839	1108.53	146.327	131.694	11.3268	205	53.2648	31.2913	17.9521	7.9487	3	173.384	-0.939111	1000	34.1556
116	Ace_obtu	Acer obtusifolium	35.6758	34.0143	747096	3766970	220.249	27.2867	1056	-0.651679	513.029	3048.53	158.84	144.4	12.7864	164	37.0318	30.3028	41.0039	6.55202	3	169.194	0.0594362	1100	19.6265
117	Ace_obtu	Acer obtusifolium	35.6826	34.0102	747737	3766530	226.78	6.89133	1095	0.326821	710.152	3588.5	156.727	142.479	3.55821	155	21.9464	29.6707	40.5869	5.53119	3	147.099	0.108026	1100	32.1853
118	Ace_obtu	Acer obtusifolium	35.6726	34.0108	746811	3766580	193.37	6.89133	1048	-0.511554	438.113	2700.06	159.511	145.01	6.82271	85	18.1695	30.4077	39.6183	6.76982	3	172.72	0.0692154	1100	37.4814
119	Ace_obtu	Acer obtusifolium	35.6688	33.9981	746495	3765160	19.9357	6.89133	1055	-0.597272	487.961	2387.21	159.512	145.011	20.4356	191	52.1314	30.2217	37.1345	6.56839	3	179.81	-0.838065	1100	35.5219
120	Ace_obtu	Acer obtusifolium	35.6769	33.9973	747244	3765090	219.597	48.3747	1109	0.67387	697.644	3137.64	157.415	143.104	0.761821	165	28.3143	29.4544	38.0807	5.4063	4	175.788	0.0582015	1100	18.589
121	Ace_obtu	Acer obtusifolium	35.6602	33.9973	745705	3765050	287.326	6.89133	1006	-0.0444737	347.384	1631.05	145.539	130.985	6.12934	226	57.6342	30.9828	28.8978	7.48281	3	160.694	-0.181144	1000	21.6976
122	Ace_obtu	Acer obtusifolium	35.6593	33.9932	745636	3764590	30.3798	6.89133	1021	-1.00781	305.366	1653.52	145.396	130.857	103.599	201	51.8546	30.6886	28.8769	7.13981	3	171.459	-0.581072	1000	20.8465
123	Ace_obtu	Acer obtusifolium	35.7515	33.9875	754165	3764190	296.189	6.89133	1213	0.249447	1175.07	10120.9	188.338	174.885	4.40532	241	60.145	27.3514	14.6577	1.50285	3	162.921	-0.301332	1400	29.3488
124	Ace_obtu	Acer obtusifolium	35.7425	33.983	753352	3763660	152.918	6.89133	1192	-1.39214	909.869	9407.14	189.028	175.526	4.63611	76	14.8247	27.608	15.3509	1.88222	3	173.905	0.0734242	1400	28.3317
125	Ace_obtu	Acer obtusifolium	35.6687	33.9872	746516	3763950	326.369	35.8557	1102	-0.324276	676.042	2723.96	158.939	144.49	7.58745	235	63.6151	29.3809	38.8982	5.56694	1	157.131	-0.478186	1100	23.4209
126	Ace_obtu	Acer obtusifolium	35.6511	33.9825	744906	3763380	356.057	12.2637	1016	0.497454	560.813	1541.74	145.86	131.274	2.98344	221	56.2749	30.3324	30.3923	6.83169	3	170.768	-0.692854	1000	26.3788
127	Ace_obtu	Acer obtusifolium	35.7315	33.9773	752349	3763000	170.157	6.89133	1157	-0.681611	835.44	8551.06	188.682	175.204	7.81989	140	21.9574	28.0986	17.3237	2.36937	3	171.552	-0.0281813	1400	13.2883
128	Ace_obtu	Acer obtusifolium	35.6458	33.9793	744429	3763020	310.379	6.89133	1007	0.100633	468.998	1355.22	146.312	131.68	2.97985	244	52.3877	30.4024	28.8517	6.98323	3	138.906	-0.424233	1000	29.0749
129	Ace_obtu	Acer obtusifolium	35.7262	33.9683	751891	3761990	81.4019	6.89133	1123	-1.08879	746.379	8428.37	174.727	161.287	46940.3	151	33.9787	28.556	18.2391	2.79599	3	174.112	-0.138195	1300	13.4604
130	Ace_obtu	Acer obtusifolium	35.6775	33.9671	747391	3761740	293.279	35.8557	1099	0.169716	842.665	4522.69	169.715	155.572	4.62247	203	53.1919	29.3774	28.3346	5.02529	3	157.402	-0.156252	1200	8.75885
131	Ace_obtu	Acer obtusifolium	35.6238	33.9597	742449	3760790	85.1902	23.6194	951	0.0305054	150.048	2237.87	133.854	118.981	1.2399	178	33.4351	30.8549	13.238	7.86861	3	139.437	-0.148473	900	0.943669
132	Ace_obtu	Acer obtusifolium	35.7225	33.9581	751575	3760850	275.832	6.89133	1055	-0.101797	667.258	8611.72	174.257	160.853	7.24519	228	58.7236	29.4258	19.1593	3.67416	3	163.21	-0.202853	1300	38.4504
133	Ace_obtu	Acer obtusifolium	35.6512	33.957	744989	3760560	233.435	35.8557	1017	-0.154744	451.586	3593.34	143.907	129.516	1.09575	182	38.7834	30.3951	29.2364	6.5673	3	148.009	-0.0944642	1000	4.45108
134	Ace_obtu	Acer obtusifolium	35.6045	33.9516	740683	3759850	69.3183	44.6739	869	-0.434359	43.4653	1050.2	138.491	123.103	136.209	152	41.8462	30.9173	6.71454	8.73589	3	158.529	-0.169201	900	15.918
135	Ace_obtu	Acer obtusifolium	35.6216	33.9545	742262	3760200	239.574	44.6739	960	-0.267337	159.25	2241.99	133.974	119.088	47.6532	196	65.6824	30.8013	15.3765	7.83205	3	128.836	-0.314223	900	9.1629
136	Ace_obtu	Acer obtusifolium	35.6026	33.9532	740505	3760020	59.4474	6.89133	859	-0.307047	78.5845	801.236	139.012	123.566	2.18654	114	12.4894	30.9401	4.29706	8.84688	3	164.76	-0.456834	900	37.8482
137	Ace_obtu	Acer obtusifolium	35.6281	33.9479	742883	3759500	188.431	53.6864	916	-0.855362	76.4649	3095.99	131.984	117.319	142.472	112	43.6877	31.1379	21.6064	7.83595	3	150.85	0.0701997	900	27.0755
138	Ace_obtu	Acer obtusifolium	35.6192	33.9481	742061	3759490	206.765	6.89133	901	-0.559087	60.8344	2362.37	134.082	119.184	1.38949	130	15.7915	31.0742	17.4123	8.14652	3	154.882	0.0959073	900	28.5869
139	Ace_obtu	Acer obtusifolium	35.6765	33.9418	747375	3758930	348.379	6.89133	1010	-0.692508	271.05	6333.65	155.158	141.053	11.4543	233	62.2943	30.5501	25.744	6.23276	3	153.876	-0.908026	1100	34.6839
140	Ace_obtu	Acer obtusifolium	35.6149	33.9445	741672	3759080	327.067	6.89133	883	-0.275514	76.9525	2259.95	134.99	119.991	6.73439	245	58.3851	31.0543	17.5663	8.28541	3	145.205	-0.630368	900	31.6991
141	Ace_obtu	Acer obtusifolium	35.6515	33.9405	745065	3758730	14.6119	6.89133	992	-0.133677	171.229	5245.12	142.643	128.378	8.92726	186	43.0449	30.8074	25.8834	6.79477	3	169.124	-1.21914	1000	49.3069
142	Ace_obtu	Acer obtusifolium	35.6652	33.9383	746340	3758510	284.237	6.89133	990	0.239592	329.091	6038.57	156.234	142.031	2.4677	236	49.9292	30.9802	25.8537	6.87459	3	175.748	-0.270238	1100	35.8567
143	Ace_obtu	Acer obtusifolium	35.6675	33.9362	746552	3758290	301.162	6.89133	1000	0.503298	525.01	6354.32	155.974	141.795	0.970886	241	49.3664	30.7669	26.2124	6.60098	3	162.553	-0.311303	1100	27.5766
144	Ace_obtu	Acer obtusifolium	35.6253	33.9412	742640	3758740	292.893	24.8198	941	0.396835	103.416	3284.4	132.051	117.379	0.514794	226	52.5714	30.963	21.16	7.6589	4	163.014	-0.184978	900	19.9974
145	Ace_obtu	Acer obtusifolium	35.7694	33.9346	755982	3758360	340.581	6.89133	1070	-0.775421	839.326	13674	185.579	172.323	30.48	222	66.442	28.2565	12.358	2.09166	3	149.011	-0.544907	1400	19.525
146	Ace_obtu	Acer obtusifolium	35.7616	33.9346	755261	3758340	176.584	35.8557	1064	0.403505	968.26	13048.8	185.949	172.667	14.944	121	29.6928	28.3795	12.9383	2.28078	3	153.231	0.0213223	1400	20.5842
147	Ace_obtu	Acer obtusifolium	35.6905	33.9304	748695	3757700	95.7636	48.3747	1050	-0.360991	647.389	8106.58	165.426	151.64	19.9926	162	44.7674	29.6318	26.9806	4.64271	3	127.512	-0.103031	1200	6.95833
148	Ace_obtu	Acer obtusifolium	35.601	33.9123	740477	3755480	243.317	6.89133	873	0.056892	98.3313	1826.01	134.712	119.744	5.62651	189	39.6547	31.0896	20.5814	8.27471	3	110.286	0.0182009	900	17.132
149	Ace_obtu	Acer obtusifolium	35.6078	33.9095	741110	3755190	345.1	6.89133	937	-1.62231	101.28	2542.37	132.077	117.401	15985.2	199	65.9052	30.8928	23.4089	7.58753	3	119.116	-0.41236	900	8.81517
150	Ace_obtu	Acer obtusifolium	35.6897	33.9073	748692	3755140	139.23	48.3747	1160	-0.219134	1115.69	10000.8	177.267	163.631	5.41193	95	24.0082	27.8868	22.909	2.45122	4	114.405	0.0861469	1300	22.987
151	Ace_obtu	Acer obtusifolium	35.6385	33.9015	743974	3754370	276.047	30.4965	1022	0.411234	576.656	5504.36	156.505	142.278	1.36212	225	54.6058	30.2454	25.5928	6.12009	3	168.759	-0.127951	1100	29.4436
152	Ace_obtu	Acer obtusifolium	35.6459	33.8981	744668	3754010	42.093	6.89133	1060	0.533068	685.356	6268.26	155.585	141.441	7.96003	145	23.176	29.5452	24.817	5.20986	3	170.871	-0.66512	1100	39.2315
153	Ace_obtu	Acer obtusifolium	35.6815	33.898	747961	3754080	308.482	35.8557	1098	0.441818	942.892	9447.16	177.082	163.46	1.11242	218	51.677	28.6392	16.7588	3.24504	3	165.801	-0.228325	1300	13.8686
154	Ace_obtu	Acer obtusifolium	35.5971	33.8932	740166	3753350	325.641	35.8557	960	0.0501991	214.115	2593.72	133.09	118.302	2.23368	245	58.2673	30.5677	24.522	7.42041	3	153.233	-0.580512	900	30.3026
155	Ace_obtu	Acer obtusifolium	35.5971	33.8933	740163	3753360	323.868	35.8557	960	-0.337777	200.056	2574.67	133.122	118.33	5.57819	243	61.6613	30.5706	24.4243	7.42927	3	154.587	-0.559363	900	28.4149
156	Ace_obtu	Acer obtusifolium	35.5978	33.8938	740227	3753420	313.854	35.8557	961	-0.687356	197.909	2584.07	132.984	118.208	5.98834	232	62.8262	30.5721	24.4021	7.40596	3	132.525	-0.373395	900	20.7974
157	Ace_obtu	Acer obtusifolium	35.5981	33.8938	740260	3753430	317.345	35.8557	962	-0.543059	207.683	2607.77	132.893	118.127	3.77136	240	59.6055	30.57	24.4246	7.38708	3	145.209	-0.466687	900	26.2824
158	Ace_obtu	Acer obtusifolium	35.6279	33.8895	743027	3753010	273.129	48.3747	1044	-0.0855518	583.193	5171.97	156.981	142.71	6.54213	205	56.2502	29.7432	25.6943	5.65079	4	164.165	-0.103365	1100	13.1755
159	Ace_obtu	Acer obtusifolium	35.6285	33.8898	743081	3753040	240.19	48.3747	1045	0.148663	598.353	5209.9	156.985	142.714	5.9088	186	48.317	29.7265	25.5393	5.63331	3	165.788	-0.0201348	1100	12.1267
160	Ace_obtu	Acer obtusifolium	35.6514	33.8902	745203	3753150	314.814	48.3747	1066	-0.389677	802.479	7073.22	167.577	153.612	4.67091	222	60.3713	29.3148	22.2921	4.63263	4	157.684	-0.294974	1200	15.641
161	Ace_obtu	Acer obtusifolium	35.5938	33.8912	739868	3753120	331.475	6.89133	948	-0.0576004	212.42	2521.98	133.935	119.053	5.41388	247	60.1412	30.5936	25.0184	7.60042	3	155.687	-0.761488	900	36.1551
162	Ace_obtu	Acer obtusifolium	35.603	33.8912	740719	3753140	10.5671	35.8557	982	0.265837	325.243	3153.63	145.641	131.077	9.56163	206	58.547	30.4655	25.9433	6.93917	3	143.733	-0.696372	1000	27.762
163	Ace_obtu	Acer obtusifolium	35.6154	33.8902	741869	3753060	318.088	6.89133	1015	0.17864	473.555	4169.16	143.455	129.11	4.58889	214	51.4243	30.1495	25.7747	6.22239	3	141.342	-0.249872	1000	12.4078
164	Ace_obtu	Acer obtusifolium	35.6249	33.8899	742749	3753050	42.5467	48.3747	1038	-0.209118	555.542	4907.86	157.001	142.728	4.19848	179	38.7411	29.8498	25.6293	5.76967	4	155.619	-0.245776	1100	9.52231
165	Ace_obtu	Acer obtusifolium	35.6601	33.8923	745998	3753400	6.36949	32.907	1062	0.352263	733.639	7718.32	166.216	152.365	2.0459	209	50.4608	29.3454	20.7843	4.45488	3	147.334	-0.584797	1200	22.3779
166	Ace_obtu	Acer obtusifolium	35.6034	33.8826	740780	3752190	331.362	6.89133	1017	-0.840401	426.232	3835.77	144.523	130.07	35.6266	234	69.4541	29.9613	27	6.20247	3	170.641	-0.54992	1000	24.4712
167	Ace_obtu	Acer obtusifolium	35.7095	33.8792	750606	3752070	306.302	48.3747	963	-0.548171	652.852	12517.7	159.728	146.699	9.18508	236	68.8171	30.3501	13.2038	3.90807	4	169.031	-0.360428	1226	24.2127
168	Ace_obtu	Acer obtusifolium	35.7316	33.8794	752650	3752140	65.2881	33.776	970	-0.164965	774.841	14456.6	168.071	155.143	55.5478	154	40.7676	29.7151	11.2721	2.99785	3	167.243	-0.201223	1300	16.8694
169	Ace_obtu	Acer obtusifolium	35.7216	33.8786	751727	3752030	265.674	6.89133	962	0.0202959	716.615	13587.2	168.711	155.733	14.8145	200	50.6084	30.1123	11.7642	3.53935	3	166.658	-0.0752198	1300	11.3871
170	Ace_obtu	Acer obtusifolium	35.6805	33.8804	747919	3752130	357.752	6.89133	986	0.073639	535.619	9985.71	160.713	147.32	17.8812	221	61.437	30.4106	14.1997	4.72689	3	171.797	-0.748875	1200	27.9649
171	Ace_obtu	Acer obtusifolium	35.6917	33.8801	748956	3752120	312.723	6.89133	975	-0.0588959	553.723	10937.6	158.515	145.306	18.7886	224	64.922	30.4668	13.4197	4.41564	3	163.586	-0.289598	1200	16.5206
172	Ace_obtu	Acer obtusifolium	35.7483	33.8765	754207	3751870	357.669	35.8557	960	-1.30918	755.509	16032	166.914	154.075	43931.9	211	76.3462	29.6122	11.2614	2.69073	3	152.974	-0.626653	1300	18.7201
173	Ace_obtu	Acer obtusifolium	35.7416	33.8738	753592	3751550	62.8969	35.3316	973	0.200634	824.817	15543.7	167.811	154.902	0.909082	155	24.8319	29.362	11.8033	2.56703	3	160.055	-0.200598	1300	17.3037
174	Ace_obtu	Acer obtusifolium	35.6907	33.8751	748878	3751570	237.541	33.776	1002	-0.00882299	751.534	11061.4	159.299	146.024	33.8659	199	60.7082	29.8577	14.0995	3.88376	3	148.497	-0.346222	1200	10.1068
175	Ace_obtu	Acer obtusifolium	35.767	33.8768	755933	3751940	336.059	6.89133	1012	0.231501	1007.11	17312.5	165.942	153.177	23.2752	245	64.197	28.7079	10.6349	1.53185	3	170.621	-0.818775	1300	37.3345
176	Ace_obtu	Acer obtusifolium	35.5938	33.8733	739918	3751140	300.615	6.89133	992	0.184866	419.96	4050.11	145.513	130.962	1.22388	230	49.7601	30.1869	26.8488	6.61567	3	155.294	-0.24652	1000	21.0116
177	Ace_obtu	Acer obtusifolium	35.6583	33.8728	745887	3751230	321.411	35.8557	985	0.310216	526.13	8549.69	150.671	136.973	1.42527	205	48.3582	30.5801	16.7825	5.50861	3	167.954	-0.224274	1100	9.27371
178	Ace_obtu	Acer obtusifolium	35.7095	33.8721	750627	3751280	126.068	48.3747	1020	0.324554	922.63	12805	157.979	144.814	9.31897	220	65.2635	29.0878	13.3784	2.81342	3	175.045	-0.723931	1200	26.8842
179	Ace_obtu	Acer obtusifolium	35.753	33.8726	754650	3751440	329.273	6.89133	989	0.749997	1008.12	16577.7	168.137	155.203	0.446845	230	48.045	29.0457	11.5235	2.27449	3	166.805	-0.431036	1300	21.0894
180	Ace_obtu	Acer obtusifolium	35.7218	33.8716	751766	3751250	48.1373	6.89133	999	-0.0356038	839.1	13884.7	170.271	157.173	3.72036	159	25.5625	29.1558	13.0204	2.74677	3	165.929	-0.378058	1300	24.6578
181	Ace_obtu	Acer obtusifolium	35.6653	33.8754	746527	3751540	324.213	32.907	982	0.0831459	566.432	8952.24	163.033	149.447	5.47265	217	56.9497	30.6218	15.9565	5.33951	3	167.046	-0.298097	1200	14.001
182	Ace_obtu	Acer obtusifolium	35.7626	33.8709	755543	3751280	35.1539	6.89133	1011	-1.18893	933.32	17492.3	166.859	154.023	1073.87	168	35.6679	28.66	11.5819	1.63572	3	173.236	-0.547891	1300	30.029
183	Ace_obtu	Acer obtusifolium	35.6357	33.8709	743802	3750970	342.195	6.89133	980	0.907937	491.005	6915.29	154.999	140.909	0.347353	233	51.3607	30.8416	19.6715	6.52352	3	164.919	-0.611184	1100	27.2675
184	Ace_obtu	Acer obtusifolium	35.6479	33.8714	744929	3751050	12.3114	35.8557	984	0.00147889	544.479	7821.48	152.715	138.832	8.5161	200	54.5297	30.6675	17.577	5.95426	3	169.921	-0.442223	1100	16.3364
185	Ace_obtu	Acer obtusifolium	35.7017	33.8696	749912	3750980	17.5136	48.3747	1022	0.00438316	903.862	12249.1	158.882	145.642	9.54106	197	54.7537	29.0897	13.5839	2.97182	3	168.97	-0.448989	1200	17.7516
186	Ace_obtu	Acer obtusifolium	35.6836	33.8626	748261	3750170	273.053	35.8557	996	-0.30542	671.228	11142.8	146.363	133.057	7786.39	202	66.5443	29.9475	15.3666	4.04482	3	155.796	-0.122491	1100	12.0629
187	Ace_obtu	Acer obtusifolium	35.6832	33.8623	748218	3750120	334.045	10.4197	997	-0.764072	662.649	11105.5	146.504	133.185	2576.63	223	66.7323	29.9284	15.4765	4.04997	3	168.011	-0.47499	1100	18.5934
188	Ace_obtu	Acer obtusifolium	35.6392	33.8649	744140	3750310	19.0651	35.8557	1006	-0.0639335	532.341	7600.29	153.892	139.902	526.436	196	68.2182	30.2349	17.657	5.68087	3	174.018	-0.478059	1100	19.5592
189	Ace_obtu	Acer obtusifolium	35.6332	33.8676	743584	3750590	324.43	48.3747	994	-0.255744	510.799	6968.01	155.385	141.259	4.00789	235	64.0082	30.5233	19.6242	6.24065	4	166.508	-0.452367	1100	23.3352
190	Ace_obtu	Acer obtusifolium	35.6249	33.8659	742816	3750390	334.468	6.89133	995	0.151859	403.133	6527.1	156.356	142.142	3.96252	235	53.9959	30.4966	20.5071	6.36888	3	154.835	-0.543022	1100	25.1654
191	Ace_obtu	Acer obtusifolium	35.6239	33.8668	742718	3750490	334.797	11.0085	995	0.095581	335.078	6399.86	156.428	142.208	10.6738	243	62.5376	30.4938	20.9099	6.37753	3	167.332	-0.703729	1100	32.8825
192	Ace_obtu	Acer obtusifolium	35.5967	33.8669	740208	3750430	274.522	20.3868	1026	-0.0333538	563.738	4802.54	158.379	143.981	17.9714	215	64.409	29.7558	27.8649	5.88625	4	173.958	-0.0964924	1100	18.6955
193	Ace_obtu	Acer obtusifolium	35.6269	33.8653	743008	3750320	10.0544	6.89133	997	-0.209952	435.116	6719.22	156.221	142.019	4.04861	203	45.3259	30.4365	20.0508	6.28176	3	171.834	-0.493921	1100	18.7787
194	Ace_obtu	Acer obtusifolium	35.6227	33.8636	742619	3750130	355.771	6.89133	987	-0.492749	454.907	6595.46	156.429	142.208	16.6228	224	65.5583	30.6415	20.2557	6.53808	3	174.635	-0.846959	1100	30.9994
195	Ace_obtu	Acer obtusifolium	35.6653	33.8666	746553	3750560	263.852	35.8557	991	0.524782	652.242	9454.62	149.354	135.776	0.407083	194	41.0951	30.2947	15.0181	4.96609	3	167.125	-0.0837612	1100	8.2208
196	Ace_obtu	Acer obtusifolium	35.6978	33.858	749581	3749680	33.72	33.776	1020	-0.194212	778.771	12527.7	158.657	145.436	8.75823	219	60.4467	29.1929	13.8841	3.0461	3	168.102	-0.81467	1200	30.3126
197	Ace_obtu	Acer obtusifolium	35.6972	33.8579	749528	3749680	14.7728	33.776	1020	0.201212	782.444	12475.2	158.697	145.472	160.158	201	70.5804	29.2066	13.968	3.06803	3	155.447	-0.679492	1200	28.3816
198	Ace_obtu	Acer obtusifolium	35.6953	33.8584	749350	3749720	12.3732	33.776	1016	-0.2802	765.725	12288.8	158.732	145.505	10.6278	204	58.3215	29.3136	14.2004	3.19109	3	168.854	-0.640347	1200	25.016
199	Ace_obtu	Acer obtusifolium	35.6472	33.8624	744892	3750050	356.356	35.8557	998	-0.30622	552.137	8342	152.409	138.553	9.89394	199	56.0415	30.2772	16.6809	5.47737	3	164.366	-0.344871	1100	9.3667
200	Ace_obtu	Acer obtusifolium	35.6467	33.8627	744847	3750090	351.705	35.8557	999	-0.0277218	547.312	8275.93	152.519	138.654	3.25703	197	47.5107	30.2778	16.8196	5.49674	3	151.017	-0.280365	1100	7.39627
201	Ace_obtu	Acer obtusifolium	35.5739	33.8607	738109	3749690	297.154	48.3747	961	-1.69291	209.871	4460.95	147.853	133.067	2353.76	217	81.6864	30.4396	23.8691	7.27761	4	132.033	-0.297059	1000	17.1029
202	Ace_obtu	Acer obtusifolium	35.7024	33.8533	750024	3749180	342.225	48.3747	1022	0.0673556	876.578	13155	158.295	145.104	1.22215	224	58.2115	29.0251	14.8136	2.7996	4	166.4	-0.498844	1200	20.3486
203	Ace_obtu	Acer obtusifolium	35.7025	33.8541	750034	3749260	304.588	48.3747	1019	0.0116342	858.422	13125.3	158.288	145.098	3.72054	211	56.8518	29.0595	14.5813	2.83616	4	166.91	-0.418593	1200	14.4332
204	Ace_obtu	Acer obtusifolium	35.7034	33.8543	750118	3749300	7.21672	48.3747	1014	-0.320424	848.22	13188.9	158.133	144.955	4.50765	201	55.8148	29.11	14.4825	2.86451	4	166.078	-0.427868	1200	14.4684
205	Ace_obtu	Acer obtusifolium	35.6124	33.8593	741674	3749630	107.554	6.89133	999	-0.273058	277.959	6290.99	156.527	142.297	126.072	72	32.0788	30.3399	22.125	6.22612	3	171.468	0.0077567	1100	30.8669
206	Ace_obtu	Acer obtusifolium	35.6121	33.8594	741653	3749640	107.554	6.89133	999	-0.273058	277.959	6290.99	156.527	142.297	126.072	72	32.0788	30.3399	22.125	6.22612	3	171.468	0.0077567	1100	30.8669
207	Ace_obtu	Acer obtusifolium	35.5559	33.857	736455	3749240	231.054	47.4985	856	-0.700662	48.0081	4567.77	141.537	125.811	14.5429	177	51.0008	30.7335	22.4093	9.03381	3	165.327	0.00121777	900	14.618
208	Ace_obtu	Acer obtusifolium	35.6164	33.8572	742055	3749400	255.085	6.89133	980	-0.135923	423.623	6724.85	156.328	142.117	15.1491	200	51.225	30.6617	20.021	6.54381	3	169.742	-0.014447	1100	34.1004
209	Ace_obtu	Acer obtusifolium	35.6354	33.8423	743851	3747800	71.8186	6.89133	976	-1.37573	300.527	9107.97	152.386	138.533	41888.6	170	40.7048	30.744	14.1927	5.98185	3	176.601	-0.158603	1100	7.19207
210	Ace_obtu	Acer obtusifolium	35.5833	33.8391	739046	3747310	350.284	6.89133	928	-0.952775	116.733	7033.08	128.018	113.794	14.1212	228	62.111	31.0338	22.0659	6.97002	3	171.709	-0.864771	900	30.2865
211	Ace_obtu	Acer obtusifolium	35.6176	33.8336	742232	3746790	321.799	53.6864	1026	0.0747415	744.037	8963.65	140.13	126.117	12.4387	246	71.2301	29.8088	20.9318	5.259	3	169.968	-0.552161	1000	30.5397
212	Ace_obtu	Acer obtusifolium	35.6216	33.8329	742605	3746720	4.17915	53.6864	1042	-0.0922471	798.653	9201.91	153.454	139.504	9.93528	193	56.6072	29.4778	20.0445	4.78354	3	140.517	-0.290936	1100	7.46038
213	Ace_obtu	Acer obtusifolium	35.5744	33.8294	738245	3746220	14.2492	48.3747	969	0.164858	356.284	7847.86	127.399	113.243	3.00245	189	46.364	30.6249	22.3888	6.40384	4	155.311	-0.235098	900	6.19378
214	Ace_obtu	Acer obtusifolium	35.6029	33.8257	740894	3745880	27.6035	48.3747	1025	0.207042	547.789	9058.53	140.681	126.613	21.1765	187	57.2994	29.9943	24.2803	5.56113	4	146.823	-0.409328	1000	18.8356
215	Ace_obtu	Acer obtusifolium	35.559	33.7403	737065	3736300	67.5264	48.3747	995	-0.526625	396.045	9297.27	165.287	151.513	233.306	174	58.9046	30.4553	12.7369	5.51829	3	170.144	-0.16597	1200	5.11244
216	Ace_obtu	Acer obtusifolium	35.5237	33.7415	733791	3736360	17.4683	48.3747	1031	-0.234831	552.152	6312.85	141.367	127.231	7.93125	198	55.3415	29.8078	18.8308	5.48224	3	173.603	-0.658516	1000	27.2837
217	Ace_obtu	Acer obtusifolium	35.533	33.7398	734657	3736190	253.189	20.3868	1069	-0.376795	664.625	7129.39	140.608	126.547	11.4769	198	53.2003	29.3338	19.8759	4.8293	4	169.694	-0.00745766	1000	19.3869
218	Ace_obtu	Acer obtusifolium	35.5662	33.7377	737740	3736030	115.354	6.89133	932	-0.379027	299.424	10004	163.307	149.698	12.3515	156	31.1315	31.3501	12.3198	6.17789	4	170.944	-0.0718149	1200	7.44625
219	Ace_obtu	Acer obtusifolium	35.5694	33.7324	738051	3735450	265.095	48.3747	909	-0.445805	372.072	10564.1	162.697	149.139	14.5005	210	65.3059	31.5375	10.8844	6.28364	3	155.171	-0.0673059	1200	21.4651
220	Ace_obtu	Acer obtusifolium	35.5494	33.7258	736213	3734670	235.719	48.3747	955	0.0924585	444.516	9220.72	152.42	138.564	3.51762	171	35.8693	30.784	12.2342	6.03111	4	164.6	0.0820177	1100	31.3862
221	Ace_obtu	Acer obtusifolium	35.5499	33.7259	736262	3734690	203.177	48.3747	955	0.543474	477.018	9260.06	152.307	138.461	0.464741	139	19.4893	30.7954	12.1243	6.02433	4	162.503	0.0778743	1100	23.5696
222	Ace_obtu	Acer obtusifolium	35.5499	33.7257	736259	3734660	207.134	48.3747	952	0.441658	465.325	9273.88	152.287	138.442	0.5158	146	22.1527	30.8267	12.036	6.05492	4	160.49	0.075228	1100	22.407
223	Ace_obtu	Acer obtusifolium	35.5498	33.7265	736248	3734750	214.696	48.3747	962	1.131	495.585	9205.95	152.414	138.558	0.560937	153	24.2674	30.7099	12.4819	5.94945	4	152.32	0.0925717	1100	23.2431
224	Ace_obtu	Acer obtusifolium	35.5486	33.7255	736144	3734640	244.447	48.3747	955	-0.874487	406.741	9181.69	152.535	138.668	8.19597	189	51.8559	30.7746	12.4125	6.04032	4	150.886	0.0237457	1100	21.1967
225	Ace_obtu	Acer obtusifolium	35.5628	33.7223	737469	3734320	287.715	46.0098	902	-0.113987	324.211	10501.4	150.579	136.89	8.55223	212	62.0514	31.4407	9.56634	6.43048	3	160.888	-0.509846	1100	18.3486
226	Ace_obtu	Acer obtusifolium	35.5778	33.7231	738855	3734440	14.3885	48.3747	926	-0.143283	355.429	11681.9	149.159	135.599	597.533	202	76.8934	31.1325	9.21083	5.84551	3	174.978	-0.602156	1100	24.4746
227	Ace_obtu	Acer obtusifolium	35.5564	33.7201	736880	3734060	330.221	35.8557	899	-0.255555	294.994	10126.9	150.705	137.005	8.39482	237	64.5879	31.4517	10.5629	6.46428	3	164.489	-0.53337	1100	25.2825
228	Ace_obtu	Acer obtusifolium	35.568	33.7217	737951	3734260	14.0393	48.3747	917	0.455554	459.219	10953.2	150.173	136.521	2.80188	202	52.5935	31.2456	9.43219	6.14708	4	142.069	-0.467534	1100	17.9304
229	Ace_obtu	Acer obtusifolium	35.554	33.7172	736666	3733720	341.024	32.907	919	0.228694	371.57	10085.3	151.33	137.573	6.12552	223	59.9621	31.1646	10.4702	6.25938	3	164.178	-0.46024	1100	19.4461
230	Ace_obtu	Acer obtusifolium	35.5452	33.7129	735862	3733230	304.027	32.907	896	-0.026585	372.127	9502.84	152.003	138.184	29.3914	231	71.0899	31.3699	11.5163	6.59799	3	167.148	-0.278943	1100	20.9455
231	Ace_obtu	Acer obtusifolium	35.535	33.7066	734933	3732510	38.3919	32.907	912	-0.424226	362.958	8599.54	152.915	139.014	9.11045	208	57.2249	31.1289	12.558	6.49006	4	139.795	-0.685758	1100	26.8054
232	Ace_obtu	Acer obtusifolium	35.5032	33.7023	731995	3731970	328.731	48.3747	836	-0.137455	93.7628	5713.05	140.852	126.767	204.871	186	57.6164	31.5151	12.8193	7.24528	3	164.298	-0.179642	1000	2.22067
233	Ace_obtu	Acer obtusifolium	35.5204	33.704	733587	3732190	252.786	6.89133	841	0.0278079	200.37	7270.13	139.51	125.559	4.29727	187	36.033	31.6833	11.7876	7.18444	3	163.41	-0.0927208	1000	5.75296
234	Ace_obtu	Acer obtusifolium	35.5111	33.7028	732728	3732030	324.365	6.89133	831	0.368313	198.577	6419.29	139.976	125.979	3.14057	237	52.8126	31.6732	11.9631	7.25879	3	162.127	-0.430872	1000	24.1506
235	Ace_obtu	Acer obtusifolium	35.4704	33.6999	728962	3731620	44.0205	6.89133	834	-0.185758	76.2663	2873.23	129.265	114.902	3.07865	143	15.9692	31.1966	12.1303	7.38868	3	170.538	-0.637325	900	37.9
236	Ace_obtu	Acer obtusifolium	35.4809	33.6996	729933	3731620	190.955	24.8198	831	-1.19276	49.8285	3770.81	141.966	127.755	6.46056	147	27.2436	31.383	12.6936	7.32554	3	163.707	-0.0220232	999	15.051
237	Ace_obtu	Acer obtusifolium	35.468	33.699	728743	3731520	12.4718	6.89133	843	-0.301803	179.427	2694.09	129.591	115.192	8.22205	203	49.3359	31.0904	12.0034	7.33606	3	168.779	-0.859901	900	34.7659
238	Ace_obtu	Acer obtusifolium	35.467	33.7023	728641	3731880	251.457	49.8064	811	-0.0558579	44.4478	2464.82	129.809	115.386	298004	188	61.1985	31.3125	11.7209	7.61837	3	149.41	-0.0800219	900	6.30645
239	Ace_obtu	Acer obtusifolium	35.4896	33.6994	730744	3731610	346.812	6.89133	866	0.107846	201.208	4547.96	141.834	127.651	14.0813	235	62.3782	31.1868	12.4371	7.06405	3	166.167	-0.845689	1000	34.4482
240	Ace_obtu	Acer obtusifolium	35.4992	33.6997	731633	3731660	10.7332	48.3747	883	-0.0390194	180.922	5410.12	141.324	127.192	2.92905	206	52.7931	31.085	12.1823	6.8627	4	171.013	-0.843494	1000	33.9011
241	Ace_obtu	Acer obtusifolium	35.478	33.6974	729674	3731360	348.334	6.89133	827	0.637503	190.259	3601.62	128.124	113.888	6.52087	233	58.0365	31.3867	12.665	7.374	3	167.984	-0.832361	900	34.2284
242	Ace_obtu	Acer obtusifolium	35.5209	33.696	733655	3731300	219.949	32.907	932	-0.359555	445.91	7451.02	153.987	139.988	3.31195	215	53.5985	30.8826	13.123	6.40124	4	162.997	-0.639298	1100	23.1005
243	Ace_obtu	Acer obtusifolium	35.5111	33.6965	732745	3731340	284.022	48.3747	894	-0.517548	224.291	6564.54	140.466	126.42	36.2778	222	71.1054	31.1733	12.1771	6.80419	4	164.988	-0.616485	1000	23.5536
244	Ace_obtu	Acer obtusifolium	35.5191	33.6895	733506	3730580	340.1	20.3868	946	0.129659	500.352	7481.62	153.729	139.754	7.55498	234	61.1363	30.7468	14.3093	6.21065	3	154.684	-0.59605	1100	26.7013
245	Ace_obtu	Acer obtusifolium	35.5369	33.6862	735164	3730250	335.691	53.6864	968	0.555286	502.656	9165.45	151.128	137.389	0.408472	238	57.9955	30.6173	15.1629	5.62831	4	171.607	-0.607356	1100	28.6823
246	Ace_obtu	Acer obtusifolium	35.5401	33.6872	735458	3730370	350.231	53.6864	968	0.165379	490.172	9414.72	150.877	137.161	16.4222	227	74.8877	30.6314	15.328	5.60036	4	156.634	-0.660975	1100	26.4456
247	Ace_obtu	Acer obtusifolium	35.5312	33.6847	734641	3730070	237.109	20.3868	962	-0.296625	385.846	8721.89	151.528	137.753	20922.5	182	64.0591	30.6947	15.1875	5.78159	4	155.082	-0.118399	1100	3.02206
248	Ace_obtu	Acer obtusifolium	35.5155	33.6801	733196	3729530	187.982	20.3868	910	-1.43107	306.463	7580.13	152.44	138.582	15.7497	212	59.533	31.2118	14.4266	6.50018	3	175.798	-0.594246	1100	18.7168
249	Ace_obtu	Acer obtusifolium	35.5052	33.6841	732235	3729950	185.625	20.3868	922	-0.551373	212.651	6533.03	140.188	126.169	6.61525	113	20.3069	30.986	13.3791	6.55	4	158.753	0.0416467	1000	25.5644
250	Ace_obtu	Acer obtusifolium	35.5077	33.6786	732475	3729350	62.2491	20.3868	916	0.409653	279.932	7012.39	153.381	139.437	0.533346	129	11.2028	31.1232	14.3485	6.56193	3	159.443	-0.303064	1100	29.7332
251	Ace_obtu	Acer obtusifolium	35.508	33.6732	732523	3728750	278.074	44.6739	944	-0.75056	299.419	7256.04	138.818	124.937	8.85451	204	54.5647	30.901	14.6946	6.20588	3	139.389	-0.110857	1000	11.7132
252	Ace_obtu	Acer obtusifolium	35.5139	33.6611	733100	3727420	274.478	24.8198	956	0.57595	453.344	8366.46	136.713	123.042	2.0236	219	51.4903	30.8385	16.2258	5.74033	3	154.994	-0.0878535	1000	23.8826
253	Ace_obtu	Acer obtusifolium	35.5142	33.66	733131	3727290	239.487	24.8198	965	0.0944951	445.433	8450.15	136.737	123.063	2.82893	178	32.0506	30.729	16.3453	5.62555	3	173.415	0.0725918	1000	30.0162
254	Ace_obtu	Acer obtusifolium	35.5126	33.6608	732982	3727380	261.703	24.8198	967	-0.666298	394.101	8275.38	136.937	123.243	1899.23	197	53.8551	30.7093	16.2958	5.64236	3	171.547	-0.066238	1000	12.3506
255	Ace_obtu	Acer obtusifolium	35.6122	33.655	742237	3726960	248.099	52.2102	962	-0.0696452	733.066	16913.6	150.763	138.199	32.2487	193	62.352	30.5377	12.3379	3.08755	3	178.854	0.011105	1200	19.2566
256	Ace_obtu	Acer obtusifolium	35.6119	33.6549	742211	3726950	246.963	32.907	962	-0.318156	723.083	16885.5	150.803	138.237	45.9907	192	60.4497	30.5439	12.3518	3.10212	3	171.568	0.01197	1200	19.6013
257	Ace_obtu	Acer obtusifolium	35.612	33.6548	742218	3726950	261.92	32.907	962	-0.365807	719.735	16895.8	150.793	138.227	42.4491	204	65.1882	30.5485	12.3785	3.10514	3	176.259	-0.0516216	1200	17.9427
258	Ace_obtu	Acer obtusifolium	35.6119	33.6548	742207	3726940	261.92	32.907	962	-0.365807	719.735	16895.8	150.793	138.227	42.4491	204	65.1882	30.5485	12.3785	3.10514	3	176.259	-0.0516216	1200	17.9427
259	Ace_obtu	Acer obtusifolium	35.6118	33.6549	742200	3726950	246.963	32.907	962	-0.318156	723.083	16885.5	150.803	138.237	45.9907	192	60.4497	30.5439	12.3518	3.10212	3	171.568	0.01197	1200	19.6013
260	Ace_obtu	Acer obtusifolium	35.5279	33.5985	734572	3720510	323.478	32.889	996	-0.373915	617.047	12206.2	135.638	122.074	11.8428	236	67.0146	30.012	15.2982	4.63069	3	166.111	-0.445674	1000	23.7418
261	Ace_obtu	Acer obtusifolium	35.5567	33.5967	737244	3720370	194.26	48.3747	918	-0.0494109	442.988	14677.4	130.094	117.084	36.3229	153	42.0168	31.1409	13.3044	4.73383	3	119.749	-0.00105618	1000	13.5475
262	Ace_obtu	Acer obtusifolium	35.5567	33.5967	737247	3720370	194.26	48.3747	918	-0.0494109	442.988	14677.4	130.094	117.084	36.3229	153	42.0168	31.1409	13.3044	4.73383	3	119.749	-0.00105618	1000	13.5475
263	Ace_obtu	Acer obtusifolium	35.5567	33.5967	737246	3720370	194.26	48.3747	918	-0.0494109	442.988	14677.4	130.094	117.084	36.3229	153	42.0168	31.1409	13.3044	4.73383	3	119.749	-0.00105618	1000	13.5475
264	Ace_obtu	Acer obtusifolium	35.4041	33.5829	723121	3718500	89.8082	43.5122	727	-0.0947685	35.239	1901.58	117.949	103.205	53210.4	179	49.8177	31.4596	8.65547	8.31359	3	150.981	-0.146009	800	0.773344
265	Ace_obtu	Acer obtusifolium	35.518	33.5802	733699	3718450	308.121	44.6739	886	0.442854	398.493	11803.8	135.072	121.565	5.80301	209	51.8703	31.2115	16.9558	5.82853	3	154.927	-0.191175	1000	10.358
266	Ace_obtu	Acer obtusifolium	35.5174	33.5748	733656	3717850	320.753	6.89133	919	-0.252826	471.033	11915.7	135.57	122.013	8.88088	227	54.8561	30.8095	15.6455	5.48753	3	155.766	-0.356653	1000	18.3748
267	Ace_obtu	Acer obtusifolium	35.4273	33.5774	725287	3717950	17.9902	6.89133	754	-0.788072	47.9651	4132.78	114.975	100.603	234026	192	56.7708	31.5092	14.825	7.74361	3	174.066	-0.371609	800	10.9757
268	Ace_obtu	Acer obtusifolium	35.4978	33.5725	731844	3717550	337.89	6.89133	883	0.0266411	316.541	10328.4	137.717	123.945	158.008	244	72.3795	31.035	16.7855	6.14542	3	171.356	-0.845247	1000	38.4985
269	Ace_obtu	Acer obtusifolium	35.5066	33.5732	732659	3717650	357.001	24.0768	913	0.328328	408.971	11038.8	137.123	123.411	16.5058	224	70.5778	30.7962	17.1654	5.77269	3	172.022	-1.04197	1000	40.1676
270	Ace_obtu	Acer obtusifolium	35.5103	33.5755	732997	3717910	317.06	44.6739	905	-0.531059	315.836	11270.1	136.48	122.832	17.5224	254	70.7365	30.9188	16.9637	5.78319	3	171.783	-0.81992	1000	46.3854
271	Ace_obtu	Acer obtusifolium	35.4876	33.5728	730896	3717560	4.1171	30.0735	849	-0.140549	220.532	9436.2	124.005	110.227	5.57982	215	56.348	31.2804	17.1327	6.42518	3	171.244	-0.795507	900	29.7513
272	Ace_obtu	Acer obtusifolium	35.5059	33.5713	732600	3717430	358.532	30.0735	921	0.317075	568.389	11068.5	137.272	123.545	7.60629	220	59.6911	30.7016	16.8281	5.69797	3	158.359	-0.748397	1000	28.4711
273	Ace_obtu	Acer obtusifolium	35.5361	33.5709	735408	3717460	23.33	30.0735	944	-1.01769	449.385	13692	132.823	119.54	740.467	189	58.5153	30.613	13.736	4.72457	3	172.244	-0.361081	1000	13.4057
274	Ace_obtu	Acer obtusifolium	35.485	33.569	730665	3717140	350.889	30.0735	836	-0.352041	335.12	9410.69	123.817	110.059	6.56074	229	62.2073	31.3613	16.2875	6.47385	3	174.515	-0.801557	900	30.8961
275	Ace_obtu	Acer obtusifolium	35.4778	33.5686	729998	3717080	318.742	30.0735	820	0.101937	295.592	8851.53	124.022	110.242	5.76599	248	59.6257	31.4305	16.0795	6.59228	3	172.687	-0.562734	900	32.8496
276	Ace_obtu	Acer obtusifolium	35.5742	33.5618	738968	3716540	162.041	48.3747	1040	0.201717	800.066	17368.7	140.886	128.078	1.69704	109	18.8904	29.5941	12.2165	2.60081	4	158.131	0.0601351	1100	21.3239
277	Ace_obtu	Acer obtusifolium	35.4347	33.5684	725996	3716950	340.036	25.4074	785	0.305969	243.175	5106.6	113.059	98.9267	9.19992	228	63.9338	31.4161	15.3972	7.22228	4	164.035	-0.488256	800	22.1902
278	Ace_obtu	Acer obtusifolium	35.5739	33.5604	738939	3716390	119.348	48.3747	1043	-1.29699	756.915	17383.3	140.893	128.084	371.524	115	41.2616	29.571	12.4581	2.57682	4	169.939	0.0199276	1100	18.6951
279	Ace_obtu	Acer obtusifolium	35.5744	33.5599	738987	3716330	17.2463	48.3747	1037	-0.135414	750.275	17458.2	140.656	127.869	5.75472	184	47.3172	29.6457	12.5605	2.6111	4	168.486	-0.186472	1100	2.99046
280	Ace_obtu	Acer obtusifolium	35.5839	33.5588	739872	3716230	58.9901	48.3747	965	0.0588574	599.805	18325.2	138.152	125.593	0.479872	174	31.7774	30.4583	12.7024	2.99031	4	161.773	-0.148541	1100	5.67527
281	Ace_obtu	Acer obtusifolium	35.4738	33.5629	729642	3716430	297.056	6.89133	825	-0.793549	187.018	8731.13	124.174	110.377	18.5843	247	62.718	31.3565	15.9265	6.54339	3	173.898	-0.431042	900	37.005
282	Ace_obtu	Acer obtusifolium	35.4665	33.564	728961	3716540	313.379	6.89133	816	-0.100682	219.152	8066.75	124.599	110.755	4.10407	252	55.7116	31.3523	16.0424	6.62728	3	171.825	-0.579488	900	36.6095
283	Ace_obtu	Acer obtusifolium	35.5828	33.5563	739784	3715950	31.2474	48.3747	971	-0.491636	652.312	18318.9	145.611	133.058	7.34318	184	49.7035	30.4215	13.0746	2.93475	4	171.455	-0.292607	1160	12.239
284	Ace_obtu	Acer obtusifolium	35.5018	33.5392	732303	3713870	240.426	30.0735	922	-0.0302777	478.757	12015.1	136.164	122.548	28.6738	181	38.3474	30.6289	22.6468	5.40607	3	159.391	0.0691287	1000	27.99
285	Ace_obtu	Acer obtusifolium	35.5094	33.5341	733024	3713320	3.8008	6.89133	958	-0.595028	468.521	12883.3	135.157	121.642	7.38974	215	55.0068	30.3088	22.4696	4.8602	3	176.616	-0.932795	1000	34.2668
286	Ace_obtu	Acer obtusifolium	35.4979	33.5372	731944	3713640	338.853	6.89133	906	-0.603799	386.238	11756	136.218	122.596	15.5702	220	61.1377	30.7693	22.4386	5.56952	3	177.837	-0.44133	1000	16.7071
287	Ace_obtu	Acer obtusifolium	35.4857	33.5329	730826	3713130	310.093	6.89133	881	-1.1082	291.347	10927.2	136.987	123.288	15321.6	213	64.3585	30.8701	21.925	5.82721	4	160.58	-0.279965	1000	12.6165
288	Ace_obtu	Acer obtusifolium	35.4427	33.4991	726918	3709290	231.025	6.89133	845	-1.32386	205.144	8385.11	124.96	111.075	8.73518	171	32.9333	31.1734	15.8934	6.50707	3	160.126	0.0530518	900	22.8325
289	Ace_obtu	Acer obtusifolium	35.73	33.4576	753740	3705350	174.15	6.89133	795	-0.34625	697.482	35077.5	104.817	93.1708	2277.02	169	34.5262	31.4004	8.83257	1.7649	3	150.704	-0.114274	900	3.91471
290	Ace_obtu	Acer obtusifolium	35.4292	33.3023	726171	3687440	20.58	74.7874	765	-0.178876	289.049	17603.9	91.6566	78.5628	58.1868	194	65.8416	31.4404	11.0393	5.23988	5	153.16	-0.58092	700	25.9435
291	Ace_obtu	Acer obtusifolium	35.2733	33.1445	712040	3669600	49.0557	6.89133	770	-0.247386	292.805	8623.53	112.471	98.4117	3.24234	137	13.4705	30.7275	11.1498	6.34168	3	176.257	-0.54547	800	36.3617
292	Ace_obtu	Acer obtusifolium	35.1528	33.1051	700888	3665000	220.905	6.89133	708	-0.0756609	197.421	2535.76	100.041	85.7496	1377.92	179	39.4447	31.1349	9.14884	7.19818	3	174.74	-0.128105	700	1.27298
0	Amy_orie	Amygdalus orientalis	36.3613	34.4749	808731	3819940	298.825	23.9532	636	-0.141754	1016.65	35049.9	68.9665	57.4721	24.2406	196	57.4071	29.7435	9.75179	-0.487774	3	148.712	-0.172704	600	5.9296
1	Amy_orie	Amygdalus orientalis	36.361	34.4756	808704	3820020	295.082	23.9532	637	-0.30316	1007.69	35006.2	68.8565	57.3804	20.5186	204	60.3757	29.7872	9.78055	-0.490129	3	145.11	-0.176326	600	9.44317
2	Amy_orie	Amygdalus orientalis	36.3573	34.4778	808360	3820250	8.97621	57.1702	644	-0.10044	1010.34	34613.7	68.4711	57.0593	8.31173	199	59.2897	29.8333	10.1378	-0.618851	3	140.142	-0.401324	600	12.6756
3	Amy_orie	Amygdalus orientalis	36.354	34.4761	808061	3820060	356.931	55.4089	648	-0.362611	1051.27	34350.1	80.0344	68.601	4.59415	211	53.4612	29.5392	9.94976	-0.884926	3	139.366	-0.510061	700	16.6575
4	Amy_orie	Amygdalus orientalis	36.3501	34.4769	807698	3820130	158.816	23.9532	654	-0.413625	1057.52	33980.7	80.3805	68.8976	9.19072	128	22.7906	29.2967	9.53362	-1.01616	3	135.966	0.0127725	700	15.8318
5	Amy_orie	Amygdalus orientalis	36.336	34.3617	806821	3807310	343.191	31.3359	608	0.119345	1125.08	37210.6	60.5431	48.4344	4.84321	232	60.273	29.0022	9.41772	0.307125	3	119.571	-0.635269	500	25.9986
6	Amy_orie	Amygdalus orientalis	36.3975	34.3499	812525	3806180	245.685	29.6765	498	0.00200395	730.148	42792.9	34.2786	22.8524	14.5537	181	50.9352	31.7473	8.33768	1.54751	3	114.045	-0.142867	300	1.41218
7	Amy_orie	Amygdalus orientalis	36.3092	34.3379	804441	3804590	328.515	23.9532	636	-0.328543	1369.13	36494.3	72.2637	60.2198	4.63747	237	59.0323	27.721	9.30136	-1.27225	3	124.002	-0.528345	600	25.2185
8	Amy_orie	Amygdalus orientalis	36.3093	34.3381	804456	3804610	328.515	23.9532	636	-0.328543	1369.13	36494.3	72.2637	60.2198	4.63747	237	59.0323	27.721	9.30136	-1.27225	3	124.002	-0.528345	600	25.2185
9	Amy_orie	Amygdalus orientalis	36.31	34.3398	804510	3804800	298.216	23.9532	637	-0.246197	1344.04	36433.4	72.3325	60.2771	2.95714	200	45.6616	27.6458	9.12553	-1.32638	3	120.761	-0.167017	600	7.3301
10	Amy_orie	Amygdalus orientalis	36.2945	34.3343	803107	3804140	124.73	57.1702	661	-0.219972	1483.02	35608.3	70.4769	58.7307	19.2811	99	35.7672	26.9993	9.77801	-2.84877	3	121.988	0.05254	600	22.2579
11	Amy_orie	Amygdalus orientalis	36.2914	34.3311	802832	3803770	123.861	23.9532	660	-0.381064	1493.48	35604.7	70.0545	58.3787	3817.82	159	41.6004	27.1933	10	-2.82319	3	117.754	-0.0896157	600	6.39331
12	Amy_orie	Amygdalus orientalis	36.2919	34.3315	802873	3803820	126.586	57.0448	661	-0.285478	1494.77	35595.4	70.1257	58.4381	22.1267	149	33.475	27.141	9.99599	-2.84913	3	117.566	-0.0483823	600	9.23872
13	Amy_orie	Amygdalus orientalis	36.2837	34.3268	802139	3803280	146.843	23.9532	669	-0.509658	1551.75	35318.8	69.5536	57.9614	11.0302	142	24.8825	26.9076	9.68928	-3.36918	3	118.281	-0.0313827	600	11.0467
14	Amy_orie	Amygdalus orientalis	36.2856	34.3273	802306	3803340	130.956	23.9532	666	0.272906	1548.02	35405.3	69.607	58.0058	2.31127	162	31.432	27.0356	9.81942	-3.20232	3	119.501	-0.0831196	600	5.61228
15	Amy_orie	Amygdalus orientalis	36.2847	34.327	802229	3803300	153.116	37.6878	667	-0.0624616	1548.74	35374.2	69.59	57.9917	0.752454	159	28.6854	26.9819	9.76841	-3.26981	3	119.281	-0.0735675	600	6.68611
16	Amy_orie	Amygdalus orientalis	36.2712	34.3241	800993	3802940	33.1014	27.3805	684	-0.467087	1639.88	34619.8	80.4821	68.9846	1480.81	187	63.662	26.3849	10.4336	-4.21505	3	136.689	-0.251246	700	4.35011
17	Amy_orie	Amygdalus orientalis	36.2716	34.3235	801040	3802870	330.042	57.1702	683	-0.380753	1652.35	34680	80.4745	68.9782	118.013	211	78.3317	26.4115	10.3891	-4.18851	3	145.122	-0.56476	700	18.4302
18	Amy_orie	Amygdalus orientalis	36.2908	34.2874	802930	3798930	118.702	31.3359	627	0.0849485	1236.94	38611.5	59.9914	47.9931	28.6323	212	66.0398	28.2402	9.07982	-0.813819	3	131.005	-0.652428	500	23.9742
19	Amy_orie	Amygdalus orientalis	36.2808	34.2864	802018	3798790	149.84	31.3359	643	-0.186388	1298.52	38027.2	59.0277	47.2222	1.45081	154	22.3784	28.1252	9.70304	-1.44146	3	125.467	-0.0576089	500	7.91456
20	Amy_orie	Amygdalus orientalis	36.2796	34.286	801903	3798730	143.06	31.3359	645	-0.17969	1302.36	37976.7	58.9603	47.1682	0.0872588	144	18.2179	28.0605	9.76275	-1.54885	3	131.058	-0.0302896	500	10.5483
21	Amy_orie	Amygdalus orientalis	36.282	34.2867	802129	3798830	158.491	57.1702	641	-0.117557	1297.64	38055.5	59.0498	47.2398	182.379	155	38.0722	28.1843	9.62235	-1.36419	3	121.162	-0.0588923	500	8.09093
22	Amy_orie	Amygdalus orientalis	36.268	34.2046	801124	3789670	137.956	60.6089	592	0.0683461	1047.99	43990.2	57.7735	46.2188	5.05378	171	40.3929	29.9321	7.73369	-0.111947	3	124.179	-0.115489	500	2.81598
23	Amy_orie	Amygdalus orientalis	36.4309	34.1824	816228	3787710	256.732	23.9532	429	-0.0273683	1421.08	55990.8	44.038	33.0285	13.393	190	49.341	28.8128	6.93711	-2.93633	3	114.215	-0.0958923	400	6.56296
24	Amy_orie	Amygdalus orientalis	36.3064	34.1693	804798	3785870	340.675	61.3728	515	0.00995633	989.289	49229.7	44.8977	33.6733	4.53548	188	50.604	30.8544	6.06422	-0.0192491	3	122.132	-0.197556	400	2.94045
25	Amy_orie	Amygdalus orientalis	36.3683	34.162	810532	3785250	257.514	6.89133	489	0.0285776	1546.5	53533.9	46.1667	34.625	1.5891	181	34.5582	27.9692	6.1265	-2.32853	3	123.492	-0.150896	400	0.764496
26	Amy_orie	Amygdalus orientalis	36.1455	34.1614	789983	3784520	199.933	35.6497	774	0.0188398	1350.52	40611.1	84.8629	72.7396	3.6617	179	35.9588	27.7734	7.25266	-1.01454	3	124.783	-0.143467	700	0.908048
27	Amy_orie	Amygdalus orientalis	36.1455	34.162	789985	3784590	202.66	35.6497	774	0.0209475	1351.23	40562	84.9041	72.7749	0.540561	179	31.4313	27.766	7.28842	-1.00805	3	123.835	-0.148475	700	0.601416
28	Amy_orie	Amygdalus orientalis	36.1416	34.1539	789654	3783690	252.03	34.3718	776	-0.46987	1301.39	41116.3	83.5449	71.4893	454.953	187	67.8723	27.8668	7.17724	-1.08162	3	127.526	-0.107229	693	5.50961
29	Amy_orie	Amygdalus orientalis	36.1525	34.1297	790738	3781030	135.218	31.3359	706	0.0100258	1027.77	43791.2	57.7765	46.2212	5.48194	165	32.6005	29.8609	9.54885	-0.189367	3	122.114	-0.0937925	500	4.4078
30	Amy_orie	Amygdalus orientalis	36.3321	34.0831	807474	3776380	205.309	6.89133	557	-1.07842	1753.74	58086.1	55.2898	44.2319	1906.99	158	35.647	26.2003	9.10785	-5.71012	3	124.475	-0.000100875	500	14.3392
31	Amy_orie	Amygdalus orientalis	36.3328	34.0838	807543	3776470	188.358	6.89133	558	-0.0404038	1789.55	58062.9	55.3256	44.2605	4.67652	136	16.8858	26.1458	9.20693	-5.74921	3	121.427	0.0243013	500	18.5562
32	Amy_orie	Amygdalus orientalis	36.3463	34.0842	808786	3776550	23.7704	6.89133	578	-0.468154	1899.85	58858.6	55.8786	44.7029	2.98845	188	37.5467	24.8857	9.40487	-6.82434	3	128.266	-0.312704	500	10.513
33	Amy_orie	Amygdalus orientalis	36.3469	34.0842	808842	3776550	268.761	6.89133	579	-0.35093	1897.84	58900.9	55.9208	44.7366	1998.83	186	56.6466	24.8245	9.44121	-6.86756	3	128.046	-0.203084	500	3.16676
34	Amy_orie	Amygdalus orientalis	36.3504	34.0828	809166	3776410	314.609	6.89133	585	-0.154791	1961.12	59239.9	56.2235	44.9788	6.73938	230	57.3037	24.4671	9.21264	-7.08658	3	124.816	-0.3411	500	19.8245
35	Amy_orie	Amygdalus orientalis	36.3514	34.0833	809260	3776470	321.28	6.89133	585	-0.265767	1968.12	59261.3	56.236	44.9888	6.81901	239	56.8616	24.4494	9.26305	-7.09884	3	124.375	-0.461516	500	25.1044
36	Amy_orie	Amygdalus orientalis	36.3577	34.0827	809845	3776420	277.384	6.89133	589	0.169995	2041.39	59708.7	67.8984	56.582	2.39444	207	43.8821	24.086	8.59966	-7.30088	3	124.961	-0.114112	600	13.1296
37	Amy_orie	Amygdalus orientalis	36.3186	34.0781	806245	3775790	307.042	6.89133	545	-0.508445	1607.14	57659.9	55.482	44.3856	5.95237	232	56.8586	27.1752	9.04635	-4.50279	3	121.756	-0.315317	500	21.3488
38	Amy_orie	Amygdalus orientalis	36.3192	34.0776	806308	3775730	302.22	6.89133	545	0.642821	1649.04	57744.6	55.3758	44.3006	3.26567	235	52.2214	27.1716	9.08215	-4.57104	3	125.685	-0.28322	500	23.4344
39	Amy_orie	Amygdalus orientalis	36.321	34.0787	806472	3775860	299.441	6.89133	545	-0.238189	1644.61	57758	55.2709	44.2167	4642.31	191	58.9969	27.1201	9.09043	-4.69245	3	133.974	-0.191015	500	4.90428
40	Amy_orie	Amygdalus orientalis	36.3213	34.0792	806494	3775910	225.629	6.89133	545	-0.454297	1652.64	57734.4	55.2602	44.2081	10.9494	174	37.5396	27.1139	9.06868	-4.70599	3	122.074	0.00963183	500	14.5086
41	Amy_orie	Amygdalus orientalis	36.3208	34.0793	806446	3775930	241.208	6.89133	545	-0.311993	1642.01	57693.7	55.3355	44.2684	20.7632	186	47.3385	27.1223	9.05774	-4.65064	3	123.458	-0.0281176	500	13.1406
42	Amy_orie	Amygdalus orientalis	36.3237	34.0784	806715	3775830	225.173	6.89133	545	0.0139013	1680.62	57943.1	55.0921	44.0736	1.55516	167	22.7615	26.9845	9.14658	-4.95359	3	120.443	0.0722545	500	22.1855
43	Amy_orie	Amygdalus orientalis	36.3284	34.0795	807152	3775970	251.909	6.89133	551	-0.581377	1715.3	58141	55.141	44.1128	22.5949	197	53.778	26.5219	8.84476	-5.44134	3	119.41	-0.0141957	500	19.4265
44	Amy_orie	Amygdalus orientalis	36.3133	34.0742	805774	3775340	199.972	32.907	541	-0.108987	1543.02	57668.8	55.5414	44.4331	7.41855	176	39.1899	27.5527	8.68146	-4.04495	3	126.587	-0.119426	500	2.89112
45	Amy_orie	Amygdalus orientalis	36.3342	34.0727	807706	3775230	232.964	24.9811	559	-0.0946012	1779.2	59056.6	54.922	43.9376	8.87861	170	38.4552	25.924	9.21659	-6.24627	3	123.161	0.0869774	500	28.2572
46	Amy_orie	Amygdalus orientalis	36.3298	34.0736	807300	3775330	218.403	6.89133	552	-0.227386	1695.03	58724.6	54.8164	43.8531	7.30401	172	33.2703	26.3214	9.62852	-5.86666	3	122.761	-0.0101255	500	11.9821
47	Amy_orie	Amygdalus orientalis	36.3291	34.0735	807239	3775300	246.248	6.89133	551	-0.371442	1685.22	58705.7	54.8126	43.8501	5851.38	184	49.1081	26.3817	9.61841	-5.80148	3	122.572	-0.0978842	500	6.85723
48	Amy_orie	Amygdalus orientalis	36.3281	34.0731	807144	3775270	281.264	6.89133	550	-0.471858	1672.13	58666.4	54.8149	43.8519	8236.01	206	65.7595	26.4732	9.6501	-5.69745	3	132.167	-0.170633	500	12.3223
49	Amy_orie	Amygdalus orientalis	36.3248	34.0742	806837	3775380	194.154	6.89133	545	-0.322827	1658.6	58354.5	54.9177	43.9341	7.07431	128	17.3788	26.8261	9.53593	-5.23851	3	120.885	0.054445	500	23.424
50	Amy_orie	Amygdalus orientalis	36.3244	34.0739	806804	3775340	224.76	6.89133	545	-0.474913	1638.99	58378.2	54.9004	43.9203	5227.84	174	36.5587	26.8529	9.54911	-5.21921	3	122.788	-0.0553782	500	9.49886
51	Amy_orie	Amygdalus orientalis	36.3233	34.0733	806700	3775270	324.647	6.89133	543	-0.572637	1628.33	58361.5	54.8944	43.9155	12.4687	229	62.1041	26.9422	9.55052	-5.12288	3	127.945	-0.45713	500	20.2004
52	Amy_orie	Amygdalus orientalis	36.3222	34.0742	806596	3775360	196.606	6.89133	542	-0.725857	1609.47	58214.2	54.9598	43.9678	7.25559	131	18.6097	27.062	9.44339	-4.94838	3	121.552	0.0522983	500	23.3083
53	Amy_orie	Amygdalus orientalis	36.317	34.0747	806116	3775410	222.877	6.89133	541	0.239202	1568.41	57846.8	55.314	44.2512	1.60213	164	23.8205	27.369	9.07779	-4.38794	3	158.15	0.0719915	500	21.4734
54	Amy_orie	Amygdalus orientalis	36.317	34.0744	806110	3775370	203.254	6.89133	541	-0.156382	1558.7	57869	55.2874	44.23	2.86169	150	18.4267	27.3815	9.0976	-4.39007	3	133.969	0.0357768	500	18.2562
55	Amy_orie	Amygdalus orientalis	36.3122	34.0739	805669	3775310	249.909	32.907	541	-0.173457	1539.19	57652.4	55.6083	44.4867	21562.2	183	57.5414	27.5778	8.60219	-3.97671	3	123.228	-0.13236	500	2.58526
56	Amy_orie	Amygdalus orientalis	36.3108	34.0726	805550	3775160	217.08	21.6574	541	-0.556273	1516.18	57660.4	55.6579	44.5263	19122.1	168	54.9083	27.6369	8.56286	-3.88082	3	120.135	0.0226898	500	15.1935
57	Amy_orie	Amygdalus orientalis	36.3651	34.0675	810583	3774760	325.991	6.89133	608	-0.133335	2096.72	61402.1	69.5732	57.9777	1402.79	187	53.1294	22.9628	7.54842	-7.75447	3	126.265	-0.192494	600	2.52287
58	Amy_orie	Amygdalus orientalis	36.3605	34.0685	810156	3774850	197.559	6.89133	600	-0.0400289	2080.2	61042.8	68.9918	57.4931	4.85009	130	15.7116	23.3917	8.4428	-7.54954	3	116.758	0.0705734	600	24.281
59	Amy_orie	Amygdalus orientalis	36.3598	34.0684	810091	3774830	200.572	6.89133	599	-0.0826639	2072.59	61000.7	68.8982	57.4152	1.48126	135	9.93561	23.4551	8.35042	-7.52323	3	116.607	0.0733753	600	23.6664
60	Amy_orie	Amygdalus orientalis	36.3603	34.069	810130	3774900	200.025	6.89133	599	0.0932221	2102.39	60979.1	68.9064	57.422	1.30859	135	10.6499	23.4538	8.09872	-7.52083	3	116.914	0.0737646	600	23.3906
61	Amy_orie	Amygdalus orientalis	36.3579	34.0691	809914	3774910	223.972	24.9811	595	0.228757	2056.21	60831.7	68.5766	57.1471	4.06509	159	27.7905	23.6756	7.90735	-7.4307	3	116.586	0.100285	600	26.6267
62	Amy_orie	Amygdalus orientalis	36.3577	34.0695	809889	3774950	244.658	24.6183	594	0.381369	2063.82	60768	68.4873	57.0728	0.0754681	189	36.9384	23.7376	7.73291	-7.40429	3	119.455	0.0451577	600	23.2331
63	Amy_orie	Amygdalus orientalis	36.3565	34.0702	809777	3775030	233.246	24.9811	591	-0.349119	2024.44	60641.2	68.254	56.8783	122.174	178	53.1579	23.8948	7.62726	-7.34142	3	118.585	0.0501292	600	20.6322
64	Amy_orie	Amygdalus orientalis	36.3513	34.0682	809300	3774790	218.005	24.9811	587	-0.11874	1939.54	60499	67.8351	56.5293	9.73196	172	35.8289	24.1924	7.65103	-7.21287	3	124.189	-0.0212138	600	11.1533
65	Amy_orie	Amygdalus orientalis	36.3417	34.0717	808405	3775150	239.491	6.89133	570	-0.930875	1806.02	59616.5	55.3454	44.2763	66.4397	183	47.0578	25.2827	8.87092	-6.70347	3	121.609	-0.0277793	500	14.5773
66	Amy_orie	Amygdalus orientalis	36.3405	34.0716	808292	3775130	190.385	20.9702	568	-0.720398	1799.51	59533.8	55.2498	44.1998	2340.46	151	31.9871	25.3798	8.83402	-6.65339	3	121.052	-0.0742893	500	11.2636
67	Amy_orie	Amygdalus orientalis	36.3395	34.0705	808207	3775010	326.556	6.89133	567	-0.273644	1809.51	59558.9	55.1898	44.1518	6.83228	233	58.1404	25.4323	8.70623	-6.63153	3	130.65	-0.458967	500	22.2069
68	Amy_orie	Amygdalus orientalis	36.3377	34.0708	808041	3775040	246.194	6.89133	565	-0.28813	1786.52	59455.9	55.0863	44.0691	7431.74	185	51.9545	25.5695	8.6699	-6.54164	3	122.252	-0.099922	500	7.29626
69	Amy_orie	Amygdalus orientalis	36.3362	34.0717	807901	3775130	201.176	8.13924	562	0.10564	1806.48	59265.9	54.9982	43.9986	0.939982	120	9.75685	25.73	8.86734	-6.41635	3	118.646	0.0952638	500	29.5359
70	Amy_orie	Amygdalus orientalis	36.3326	34.0716	807562	3775110	303.059	6.89133	556	-0.414178	1736.1	59062.1	54.7967	43.8373	16.7477	202	57.3852	26.0422	8.9557	-6.19174	3	121.981	-0.37306	500	11.6651
71	Amy_orie	Amygdalus orientalis	36.3083	34.07	805325	3774860	295.523	32.907	540	-0.147969	1495.82	57722.6	55.7273	44.5819	997.616	193	57.6264	27.7419	8.47586	-3.72208	3	118.969	-0.165418	500	4.73575
72	Amy_orie	Amygdalus orientalis	36.3077	34.0689	805277	3774730	314.148	32.907	539	-0.380584	1494.75	57794.5	55.6562	44.525	512.519	201	59.9078	27.7808	8.43623	-3.72111	3	117.02	-0.219132	500	7.29818
73	Amy_orie	Amygdalus orientalis	36.3007	34.0598	804662	3773710	278.438	6.89133	533	0.407586	1476.63	58168	55.1988	44.159	1.05877	224	47.8532	28.2427	8.36028	-3.48131	3	174.284	-0.123621	500	25.3912
74	Amy_orie	Amygdalus orientalis	36.3006	34.0576	804661	3773460	302.726	6.89133	533	0.739956	1502.67	58350.3	54.9754	43.9803	0	203	40.1788	28.2357	8.27857	-3.62567	3	119.953	-0.182297	500	8.22363
75	Amy_orie	Amygdalus orientalis	36.3001	34.0569	804620	3773380	304.122	6.89133	533	0.229887	1504.77	58399.4	54.9066	43.9253	1.35006	231	50.2118	28.2628	8.14045	-3.63755	3	121.288	-0.298154	500	20.9903
76	Amy_orie	Amygdalus orientalis	36.2984	34.0577	804458	3773460	256.556	32.907	533	-0.364315	1434.88	58214.5	55.1086	44.0868	5002	189	51.5159	28.4105	8.14876	-3.34872	3	120.398	-0.124931	500	4.72549
77	Amy_orie	Amygdalus orientalis	36.2951	34.0556	804160	3773220	318.611	11.9241	532	-0.681585	1406.53	58205	55.11	44.088	3.99008	234	56.132	28.626	7.8047	-3.10693	3	120.137	-0.426601	500	22.24
78	Amy_orie	Amygdalus orientalis	36.2915	34.0519	803841	3772800	281.161	6.89133	532	-0.632084	1399.05	58337	55.0364	44.0291	5.49238	218	53.6093	28.7831	7.66667	-2.97633	3	122.045	-0.138173	500	19.047
79	Amy_orie	Amygdalus orientalis	36.2916	34.0525	803848	3772870	286.88	6.89133	533	-0.411365	1395.98	58290.7	55.1009	44.0808	3.11926	214	49.8612	28.7727	7.66667	-2.94861	3	121.487	-0.152441	500	14.7401
80	Amy_orie	Amygdalus orientalis	36.283	34.047	803070	3772230	14.7962	57.8346	534	-0.030939	1345.13	58290.5	55.1057	44.0846	1.13438	186	44.469	29.2846	7.98962	-2.37389	3	176.474	-0.227983	500	4.67458
81	Amy_orie	Amygdalus orientalis	36.2799	34.0447	802793	3771970	264.312	57.8346	537	-0.429421	1328.74	58334.8	55.3273	44.2618	25.9206	198	61.4758	29.2382	7.84003	-2.29138	3	120.866	-0.0977287	500	10.5465
82	Amy_orie	Amygdalus orientalis	36.2736	34.0427	802217	3771720	337.465	6.89133	541	0.241956	1334.89	57844.6	56.1898	44.9519	0.732544	237	49.5855	29.0929	7.66354	-1.94171	3	128.558	-0.630284	500	28.3108
83	Amy_orie	Amygdalus orientalis	36.2726	34.0425	802126	3771700	336.054	6.89133	542	-0.295231	1324.41	57757	56.2972	45.0378	61.5586	237	67.3318	29.0996	7.58961	-1.87161	3	126.994	-0.624275	500	27.6248
84	Amy_orie	Amygdalus orientalis	36.2831	34.0392	803114	3771370	328.287	6.89133	541	0.343081	1550.3	58768.2	55.2064	44.1652	0.951512	194	38.3851	28.4912	7.78027	-3.19896	3	120.801	-0.200538	500	4.93183
85	Amy_orie	Amygdalus orientalis	36.2241	33.932	798035	3759300	239.625	6.89133	576	-0.379956	1493.65	54225.6	66.7045	55.5871	7.62676	175	34.8743	28.356	7.58248	-3.12026	3	117.611	0.0674682	600	33.3821
86	Amy_orie	Amygdalus orientalis	36.2303	33.9308	798611	3759180	124.672	19.3728	572	-0.282643	1499.24	54805.4	65.7743	54.8119	2.89513	141	17.2936	28.2792	7.70362	-3.67766	3	119.807	-0.0286779	600	11.4394
87	Amy_orie	Amygdalus orientalis	36.2248	33.9306	798103	3759150	233.412	6.89133	574	0.142655	1479.18	54302.9	66.4589	55.3824	5.23785	167	29.0125	28.4443	7.51415	-3.14477	3	117.664	0.0917871	600	31.6905
88	Amy_orie	Amygdalus orientalis	36.1926	33.8607	795367	3751300	302.112	7.60088	582	0.0793904	1428.53	53110.6	76.425	65.5072	3.72333	226	59.5236	28.9218	8.10323	-3.0967	3	127.167	-0.240035	700	18.5546
89	Amy_orie	Amygdalus orientalis	36.0572	33.8243	782957	3746880	312.862	6.89133	672	-0.0948888	1247.9	42925.7	72.8447	60.704	9.05553	237	59.0449	29.0189	7.64522	0.405614	3	143.275	-0.381333	600	23.7901
90	Amy_orie	Amygdalus orientalis	36.0175	33.7906	779391	3743030	298.554	6.89133	707	-0.385158	1274.34	41572.1	70.8933	59.0778	24.0468	243	65.3526	28.91	7.3752	-0.545128	3	146.607	-0.351512	600	30.8188
91	Amy_orie	Amygdalus orientalis	35.9488	33.7294	773220	3736060	288.438	6.89133	671	0.262225	1092.17	39797.4	69.3607	57.8006	1.33234	234	49.335	29.7367	8.57175	-0.313951	3	137.528	-0.21137	600	27.1744
0	Arb_andr	Arbutus andrachne	36.265	34.5725	799536	3830480	51.652	57.1702	776	-0.00482287	544.614	25161.1	110.51	98.2309	6.50024	178	41.2239	31.4442	22.1982	3.41726	3	164.627	-0.179494	900	4.01129
1	Arb_andr	Arbutus andrachne	36.2558	34.5722	798693	3830420	322.095	57.1702	785	-0.0840946	515.015	24320.2	111.018	98.6826	10.3623	212	65.4359	31.5151	22.1626	3.6301	3	173.24	-0.2908	900	11.575
2	Arb_andr	Arbutus andrachne	36.2456	34.5708	797762	3830240	165.808	57.1702	792	-0.0601693	541.597	23379.2	111.579	99.1817	18.9742	197	65.0071	31.5763	22.3543	3.84474	3	170.859	-0.292827	900	8.11406
3	Arb_andr	Arbutus andrachne	36.2346	34.5623	796782	3829260	42.982	31.2052	813	0.671218	652.058	22348.2	112.624	100.11	2.92289	165	30.5133	31.1607	24.5482	3.65787	3	160.793	-0.425786	900	24.6161
4	Arb_andr	Arbutus andrachne	36.224	34.5614	795813	3829130	215.834	31.2052	802	-0.232745	566.927	21386.5	113.047	100.486	4.18845	127	20.5743	31.5928	25.4583	4.24077	3	167.449	0.113609	900	36.5149
5	Arb_andr	Arbutus andrachne	36.2123	34.5565	794756	3828550	25.3251	57.1702	821	-0.250543	555.294	20327.7	113.816	101.17	10.9059	214	66.7516	31.3838	23.6694	4.20504	3	162.626	-0.738576	900	26.6115
6	Arb_andr	Arbutus andrachne	36.1921	34.557	792900	3828550	330.846	57.1702	823	-0.0285797	505.613	18469.7	116.325	103.4	1.99784	213	56.0838	31.5572	22.2717	5.00934	3	163.348	-0.325968	900	12.1812
7	Arb_andr	Arbutus andrachne	36.1804	34.5562	791829	3828430	12.4978	57.1702	826	0.0929907	458.728	17387.2	104.633	91.5541	11.1405	209	64.6938	31.5206	22.5804	5.29689	3	145.962	-0.576497	800	20.1077
8	Arb_andr	Arbutus andrachne	36.2893	34.5509	801847	3828160	243.561	33.4617	754	0.829586	802.002	27385.9	121.655	109.49	0.092019	185	37.2797	30.5047	22.6401	2.10673	3	159.985	-0.0484426	1000	8.39451
9	Arb_andr	Arbutus andrachne	36.276	34.5509	800623	3828120	344.484	57.1702	769	-0.041933	692.895	26156.4	122.056	109.85	16.8284	224	75.7672	30.5018	21.3731	2.20153	3	166.163	-0.552847	1000	21.5108
10	Arb_andr	Arbutus andrachne	36.2881	34.5521	801730	3828290	314.498	33.4617	755	0.0766144	732.41	27269.7	121.635	109.472	5.10224	242	61.0256	30.5653	22.0628	2.16862	3	155.712	-0.445699	1000	26.8643
11	Arb_andr	Arbutus andrachne	36.1708	34.555	790952	3828270	343.588	30.0735	813	0.236406	442.043	16511.8	105.345	92.1771	6.0593	232	61.4356	31.7282	22.3427	5.70941	3	166.42	-0.64582	800	27.0089
12	Arb_andr	Arbutus andrachne	36.2346	34.5515	796821	3828060	336.35	31.2052	808	-0.733013	499.69	22378.5	111.377	99.0015	2.95777	199	45.8111	31.099	24.8933	3.26654	3	171.078	-0.404995	900	9.78081
13	Arb_andr	Arbutus andrachne	36.2434	34.5515	797629	3828090	266.721	57.1702	807	0.184743	801.278	23158.5	111.34	98.9693	8.41049	207	61.0287	30.6874	23.9429	2.80383	3	164.907	-0.0683872	900	17.3628
14	Arb_andr	Arbutus andrachne	36.2032	34.5434	793967	3827070	7.33036	57.1702	841	0.116493	697.103	19501.1	113.519	100.906	6.75894	207	60.0636	30.9399	26.1501	3.64282	3	156.619	-0.585576	900	21.1355
15	Arb_andr	Arbutus andrachne	36.2086	34.5423	794466	3826970	250.601	57.1702	841	-0.390851	725.357	20014	112.957	100.406	6.25325	195	53.5986	30.7213	27.6121	3.25997	3	149.227	-0.0138197	900	24.2367
16	Arb_andr	Arbutus andrachne	36.265	34.5422	799645	3827120	39.8247	57.1702	783	0.119728	832.647	25194.9	123.25	110.925	2.96967	168	34.5505	29.9179	24.4433	1.84629	3	173.05	-0.488176	1000	26.7591
17	Arb_andr	Arbutus andrachne	36.2321	34.5448	796615	3827310	30.833	31.2052	818	-0.978317	653.24	22164.6	111.626	99.2234	113.011	178	52.2099	30.5574	26.1564	2.73584	3	155.951	-0.679952	900	30.4962
18	Arb_andr	Arbutus andrachne	36.2668	34.534	799840	3826220	352.962	57.1702	784	-0.24142	892.834	25407.7	125.078	112.57	10.0832	219	68.4531	28.9885	27.0564	1.25413	3	172.11	-0.592213	1000	21.6694
19	Arb_andr	Arbutus andrachne	36.2051	34.5289	794192	3825470	333.086	33.4617	846	-0.500265	744.347	19844.1	113.005	100.449	475.328	193	60.2545	30.3215	29.4153	2.83285	3	157.454	-0.276096	900	5.59265
20	Arb_andr	Arbutus andrachne	36.2236	34.526	795901	3825200	335.92	32.907	834	-0.414543	800.749	21571.8	113.353	100.758	5.85791	222	57.4736	29.3477	29.1727	1.85051	3	173.795	-0.44514	900	17.6171
21	Arb_andr	Arbutus andrachne	36.2113	34.5267	794769	3825240	326.544	33.4617	845	0.0696103	871.388	20436	113.327	100.735	5.97378	225	62.6671	29.7041	30.1935	2.23588	3	165.373	-0.389966	900	18.0375
22	Arb_andr	Arbutus andrachne	36.2654	34.5229	799751	3824980	69.3135	6.89133	786	0.585625	1180.65	25413.6	128.085	115.276	0.246608	200	38.3073	27.6139	28.1139	0.426783	3	157.04	-0.482458	1000	18.4246
23	Arb_andr	Arbutus andrachne	36.2471	34.5154	798095	3824100	316.629	44.6739	805	-0.248626	1032.24	23881.9	127.298	114.568	7.77088	243	64.4186	28.2503	26.407	0.950262	3	145.284	-0.497687	1000	27.9312
24	Arb_andr	Arbutus andrachne	36.2107	34.519	794741	3824390	345.928	31.2052	845	-0.0115821	907.624	20521	113.891	101.236	1.81078	229	56.7378	29.254	30.186	1.88376	3	169.546	-0.678264	900	25.6189
25	Arb_andr	Arbutus andrachne	36.2042	34.5201	794141	3824490	331.542	32.4033	847	-0.352302	781.985	19910.1	113.433	100.829	10.5795	233	64.6341	29.8978	29.8556	2.4757	3	157.522	-0.550416	900	23.6988
26	Arb_andr	Arbutus andrachne	36.2548	34.5153	798805	3824110	312.142	57.1702	796	-0.623304	1168.59	24594.3	128.413	115.572	2.60566	238	62.4945	27.2625	28.3342	0.113395	3	162.13	-0.404591	1000	24.6599
27	Arb_andr	Arbutus andrachne	36.2406	34.5144	797503	3823960	330.51	31.365	812	-0.444926	933.426	23311	127.417	114.675	7.7966	244	64.0024	28.3329	25.5074	1.06788	3	168.965	-0.663822	1000	31.6094
28	Arb_andr	Arbutus andrachne	36.2407	34.5141	797516	3823930	323.51	33.4617	812	-0.0770083	962.679	23345.2	127.468	114.721	3.38663	251	59.6537	28.2819	25.4479	1.02326	3	163.832	-0.698224	1000	36.729
29	Arb_andr	Arbutus andrachne	36.1869	34.5159	792567	3823970	146.724	32.9219	849	-0.000498754	643.928	18461.2	113.513	100.901	4.30179	188	44.747	30.5181	29.4516	3.17799	3	166.088	-0.229373	900	3.78824
30	Arb_andr	Arbutus andrachne	36.1766	34.5129	791631	3823610	51.2198	33.4617	860	0.6447	732.923	17601.6	113.267	100.681	2.14983	152	24.2117	30.6603	29.8606	3.27174	3	172.919	-0.383626	900	26.4943
31	Arb_andr	Arbutus andrachne	36.2647	34.5147	799716	3824070	306.517	26.9	783	0.0846616	1301.54	25489.3	128.895	116.005	3.90215	238	63.5805	26.6331	28.5926	-0.471948	3	165.799	-0.356659	1000	25.056
32	Arb_andr	Arbutus andrachne	36.1959	34.5112	793410	3823480	34.3317	32.9892	850	-0.245421	735.001	19375.2	113.023	100.465	10.5559	181	46.4592	29.8267	30.2459	2.29323	3	134.108	-0.386015	900	18.501
33	Arb_andr	Arbutus andrachne	36.1889	34.5089	792775	3823200	337.308	31.2052	861	-0.306387	799.169	18787.5	113.667	101.037	8.08522	221	63.8657	29.5241	29.7469	2.12409	3	172.685	-0.857505	900	30.5819
34	Arb_andr	Arbutus andrachne	36.1683	34.508	790886	3823040	312.506	33.4617	871	0.0846257	743.98	16944.2	113.471	100.863	6.73568	243	63.6049	30.4633	29.7849	3.10706	3	166.803	-0.437759	900	27.8524
35	Arb_andr	Arbutus andrachne	36.3561	34.4852	808222	3821070	117.996	33.4617	653	-0.187194	1178.1	34372.8	81.5681	69.9155	16.2958	107	28.05	28.9539	9.33333	-0.930935	3	130.976	0.0322249	700	20.8142
36	Arb_andr	Arbutus andrachne	36.3562	34.4852	808225	3821070	117.996	33.4617	653	-0.187194	1178.1	34372.8	81.5681	69.9155	16.2958	107	28.05	28.9539	9.33333	-0.930935	3	130.976	0.0322249	700	20.8142
37	Arb_andr	Arbutus andrachne	36.0529	34.4403	780514	3815210	324.252	6.89133	887	-0.309199	566.18	11201.1	119.309	106.052	10.4561	251	60.1555	31.1594	21.8375	5.26931	3	167.119	-0.723821	900	37.4266
38	Arb_andr	Arbutus andrachne	36.0356	34.4406	778923	3815190	350.966	6.89133	892	-0.0830825	352.971	10220.8	122.382	108.784	9.16368	232	59.0771	31.2906	20.1036	6.09186	3	168.282	-1.08578	900	41.6995
39	Arb_andr	Arbutus andrachne	36.0464	34.4335	779939	3814430	8.36137	14.49	904	0.50318	508.342	11428.8	133.073	119.765	5.85944	206	50.7248	30.876	21.7555	5.06287	3	170.102	-0.558959	1000	21.5456
40	Arb_andr	Arbutus andrachne	36.1029	34.4283	785146	3814020	332.961	30.0735	935	0.279206	1054.02	15299.2	144.068	130.971	1.26803	224	54.5748	28.3008	25.0127	1.80817	3	176.272	-0.416914	1100	18.3881
41	Arb_andr	Arbutus andrachne	36.1029	34.4285	785149	3814040	333.811	30.0735	935	0.267335	1044.83	15280	144.05	130.954	1.21647	228	54.403	28.3158	24.9648	1.82113	3	177.352	-0.458854	1100	20.2895
42	Arb_andr	Arbutus andrachne	36.0673	34.4295	781874	3814050	352.242	28.4504	946	0.0280375	884.83	12941.9	132.103	118.893	4.84653	221	57.9912	29.5327	23.8015	3.39504	3	171.338	-0.617497	1000	22.4609
43	Arb_andr	Arbutus andrachne	36.0542	34.43	780668	3814070	277.452	28.4504	918	-0.920735	501.651	12156.5	132.082	118.873	3906.56	195	70.2749	30.4966	23.042	4.44519	3	175.8	-0.113176	1000	9.91333
44	Arb_andr	Arbutus andrachne	36.0992	34.4239	784829	3813510	235.002	6.89133	935	0.245604	1039.21	15407.7	144.052	130.957	4.03242	161	26.9907	28.4053	24.8221	1.91974	3	151.767	0.0762359	1100	38.1163
45	Arb_andr	Arbutus andrachne	36.0993	34.4245	784837	3813580	240.782	6.89133	935	0.368426	1064.58	15367.5	144.035	130.941	2.87264	176	29.2225	28.4269	24.9084	1.94008	3	144.688	0.0601404	1100	34.6384
46	Arb_andr	Arbutus andrachne	36.0888	34.4227	783876	3813350	15.0283	6.89133	951	-0.142263	993.386	14815.7	144.399	131.272	11.2304	196	49.4073	28.359	25.5837	1.93561	3	169.5	-0.977556	1100	38.892
47	Arb_andr	Arbutus andrachne	36.0896	34.4227	783944	3813350	20.3719	6.89133	950	0.0576306	980.776	14858.1	144.402	131.275	1.97061	185	35.5271	28.3446	25.5426	1.92045	3	157.569	-0.978179	1100	41.2391
48	Arb_andr	Arbutus andrachne	36.0909	34.4232	784061	3813420	34.8543	6.89133	946	0.0824656	890.022	14901.4	144.252	131.138	4.58105	159	25.9793	28.4624	25.3816	2.0208	3	149.244	-0.769872	1100	39.4072
49	Arb_andr	Arbutus andrachne	36.1003	34.422	784936	3813300	257.168	0	936	-0.223685	1007.43	15615.4	144.224	131.112	4.08565	199	42.0689	28.2158	24.262	1.74502	3	147.534	-0.063341	1100	40.3601
50	Arb_andr	Arbutus andrachne	36.1012	34.4197	785027	3813060	258.46	6.89133	938	-0.371869	994.161	15844.1	144.433	131.303	13.7888	205	53.9766	27.8998	23.1702	1.43883	3	143.85	-0.0453679	1100	34.2582
51	Arb_andr	Arbutus andrachne	36.0253	34.4234	778033	3813260	140.658	6.89133	935	-2.351	404.18	11428.8	135.202	121.681	38231.3	151	46.5174	30.698	19.9549	5.29369	3	172.389	-0.23829	1000	16.5449
52	Arb_andr	Arbutus andrachne	36.0437	34.4208	779733	3813020	313.792	28.4504	950	0.350614	751.804	12460.2	132.616	119.355	1.42907	218	51.8042	29.8516	21.9312	3.84977	3	165.303	-0.264448	1000	14.3791
53	Arb_andr	Arbutus andrachne	36.0545	34.4215	780724	3813130	20.2752	28.4504	970	0.115746	898.399	12951.8	132.188	118.969	2.00553	193	44.0182	29.0751	24.1902	2.91167	3	165.285	-0.743469	1000	31.9149
54	Arb_andr	Arbutus andrachne	36.0326	34.42	778716	3812900	226.5	6.89133	923	-0.557472	577.888	12040.2	132.714	119.443	23.9799	167	33.5739	30.8166	20.777	4.925	3	168.131	0.060654	1000	22.8735
55	Arb_andr	Arbutus andrachne	36.0533	34.4129	780642	3812170	268.908	28.4504	995	-0.184071	1084.41	13682.4	132.702	119.431	6.0247	217	56.3298	27.9047	23.6033	1.73636	3	166.203	-0.0949882	1000	27.1863
56	Arb_andr	Arbutus andrachne	36.0444	34.4137	779821	3812230	313.781	28.4504	978	0.18581	901.95	13193	132.27	119.043	13.5454	235	66.0443	29.0005	21.711	2.84709	3	161.361	-0.360143	1000	22.1959
57	Arb_andr	Arbutus andrachne	36.0331	34.4148	778779	3812320	268.177	28.4504	935	-0.577955	682.417	12597.3	131.38	118.242	4.91654	215	53.946	30.5574	20.5402	4.36596	3	132.068	-0.100988	1000	26.6504
58	Arb_andr	Arbutus andrachne	36.0542	34.4042	780754	3811200	303.177	28.4504	1001	0.101102	1274.71	14549.9	147.239	133.853	2.52071	235	56.6901	26.9679	21.8927	0.946681	3	180.744	-0.307964	1100	23.4183
59	Arb_andr	Arbutus andrachne	36.0444	34.4053	779849	3811300	335.863	28.4504	995	0.0908424	1088.07	14009.1	145.822	132.566	0.770274	228	53.3568	28.1578	20.652	1.98555	3	168.223	-0.479476	1100	20.7859
60	Arb_andr	Arbutus andrachne	36.0333	34.4056	778828	3811300	257.056	6.89133	949	0.411989	826.665	13349.9	130.52	117.468	17.0842	204	55.7009	30.0652	19.4323	3.64618	3	157.264	-0.00875607	1000	27.2232
61	Arb_andr	Arbutus andrachne	36.0181	34.3922	777477	3809780	339.119	32.907	987	0.295761	733.559	13333.2	143.352	130.32	7.65677	232	64.6677	29.7172	19.7742	3.22237	3	166.853	-0.575248	1100	24.8236
62	Arb_andr	Arbutus andrachne	36.0175	34.392	777418	3809740	317.126	32.907	990	1.3949	733.865	13306.8	143.44	130.4	1.04862	238	54.2538	29.6722	19.8278	3.19012	3	167.395	-0.400222	1100	26.167
63	Arb_andr	Arbutus andrachne	36.0176	34.392	777428	3809750	317.126	32.907	990	1.3949	733.865	13306.8	143.44	130.4	1.04862	238	54.2538	29.6722	19.8278	3.19012	3	167.395	-0.400222	1100	26.167
64	Arb_andr	Arbutus andrachne	36.0176	34.3917	777434	3809720	317.126	32.907	990	1.3949	733.865	13306.8	143.44	130.4	1.04862	238	54.2538	29.6722	19.8278	3.19012	3	167.395	-0.400222	1100	26.167
65	Arb_andr	Arbutus andrachne	36.0177	34.3921	777442	3809770	337.621	32.907	988	0.426074	727.411	13310.3	143.4	130.364	1.84718	238	56.0543	29.7056	19.8095	3.21899	3	160.99	-0.647781	1100	29.0561
66	Arb_andr	Arbutus andrachne	36.0176	34.3922	777432	3809780	332.644	32.907	990	0.536568	719.614	13287.4	143.448	130.407	1.42243	242	55.4905	29.6941	19.8448	3.21559	3	166.963	-0.639417	1100	31.0121
67	Arb_andr	Arbutus andrachne	36.0178	34.3922	777443	3809780	332.154	32.907	988	-0.296455	710.957	13291	143.406	130.369	9.78166	243	66.2446	29.728	19.8254	3.24473	3	170.987	-0.669902	1100	30.9858
68	Arb_andr	Arbutus andrachne	36.018	34.3922	777462	3809780	337.621	32.907	988	0.426074	727.411	13310.3	143.4	130.364	1.84718	238	56.0543	29.7056	19.8095	3.21899	3	160.99	-0.647781	1100	29.0561
69	Arb_andr	Arbutus andrachne	36.0179	34.3921	777459	3809760	337.621	32.907	988	0.426074	727.411	13310.3	143.4	130.364	1.84718	238	56.0543	29.7056	19.8095	3.21899	3	160.99	-0.647781	1100	29.0561
70	Arb_andr	Arbutus andrachne	36.0427	34.3887	779751	3809460	268.085	32.907	969	-1.24104	752.307	15220.1	144.848	131.68	15204	198	70.683	28.6621	18.6338	2.35354	3	158.542	-0.123265	1100	10.5628
71	Arb_andr	Arbutus andrachne	35.9334	34.3867	769700	3808930	310.289	29.9399	840	0.353798	233.397	9362.62	126.195	112.173	1.73525	217	51.5266	31.1383	18.3641	6.72084	3	164.978	-0.591151	900	21.8649
72	Arb_andr	Arbutus andrachne	35.9395	34.3854	770269	3808800	304.803	28.4504	888	0.320438	367.903	9670.41	126.109	112.096	1.50221	220	53.1932	30.7991	19.6004	6.33464	3	128.992	-0.227482	900	15.2072
73	Arb_andr	Arbutus andrachne	35.9401	34.385	770321	3808770	308.655	28.4504	896	0.367126	387.181	9721.28	125.974	111.977	4.83172	224	58.4854	30.7399	19.6999	6.24291	3	149.437	-0.257658	900	16.9049
74	Arb_andr	Arbutus andrachne	35.9416	34.3855	770456	3808820	299.139	28.4504	908	-0.34741	400.362	9725.8	125.768	111.794	33.2063	231	65.0626	30.6282	19.8981	6.07954	3	170.403	-0.265913	900	21.8023
75	Arb_andr	Arbutus andrachne	35.9425	34.3856	770546	3808830	290.551	28.4504	918	0.461037	440.091	9762.57	125.611	111.654	0.472021	231	53.024	30.5514	20.017	5.96388	3	165.093	-0.212165	900	23.6638
76	Arb_andr	Arbutus andrachne	35.9428	34.3847	770569	3808740	277.028	28.4504	924	-0.115596	455.37	9856.89	125.455	111.516	19.8323	213	66.0233	30.5077	20.0566	5.88445	3	170.763	-0.12172	900	16.8047
77	Arb_andr	Arbutus andrachne	35.9419	34.3847	770491	3808730	308.584	28.4504	915	-0.126808	428.766	9820.2	125.618	111.661	38.689	229	68.8232	30.5822	19.9377	5.99895	3	162.222	-0.307164	900	19.5492
78	Arb_andr	Arbutus andrachne	35.9441	34.3856	770690	3808850	281.141	28.4504	933	0.0197063	489.64	9825.37	125.349	111.421	5.18246	218	57.0023	30.4237	20.2151	5.77127	3	146.841	-0.136458	900	18.8327
79	Arb_andr	Arbutus andrachne	35.9446	34.3859	770739	3808880	290.557	31.2052	934	0.649299	496.848	9783.97	125.373	111.443	0.516821	227	53.3899	30.4077	20.2721	5.75872	3	154.35	-0.19273	900	21.5102
80	Arb_andr	Arbutus andrachne	35.9367	34.3832	770017	3808550	338.637	33.4617	880	-0.382213	301.321	9804.31	125.948	111.954	2.60228	197	47.7124	30.8746	19.23	6.38416	3	137.554	-0.282007	900	6.74591
81	Arb_andr	Arbutus andrachne	35.9377	34.3836	770109	3808600	279.838	28.4504	886	-0.680092	310.245	9808.74	125.963	111.967	147.71	215	64.7571	30.8293	19.3658	6.33797	3	168.756	-0.153146	900	17.6468
82	Arb_andr	Arbutus andrachne	35.9776	34.3702	773821	3807220	203.915	31.2052	1042	-0.961691	741.371	12776.7	133.227	119.904	15.5177	113	25.2941	29.7229	19.9149	3.83376	3	164.382	0.100814	1000	33.6977
83	Arb_andr	Arbutus andrachne	35.9453	34.3689	770854	3806990	332.354	28.4504	955	0.306042	450.93	11562.4	137.361	123.625	1.22693	209	47.5715	30.6929	19.8758	5.70541	3	164.218	-0.305599	1000	11.0791
84	Arb_andr	Arbutus andrachne	35.9561	34.368	771851	3806920	293.234	33.4617	988	-0.112988	617.681	12048.6	136.299	122.669	67.5129	229	77.84	30.4068	20.2647	5.18997	3	163.313	-0.230743	1000	21.5676
85	Arb_andr	Arbutus andrachne	35.9554	34.3639	771800	3806460	18.591	28.4504	1012	-0.233325	686.119	12441	135.679	122.111	3.07545	193	45.2879	30.175	20.5949	4.81647	3	157.254	-0.825835	1000	34.7578
86	Arb_andr	Arbutus andrachne	35.9408	34.3589	770473	3805870	329.143	28.4504	1006	0.270758	792.844	12498	135.656	122.09	3.24123	222	56.8506	30.3244	20.8724	4.97501	3	155.71	-0.365633	1000	16.3616
87	Arb_andr	Arbutus andrachne	35.9317	34.3611	769628	3806090	323.746	30.6477	953	0.273762	593.94	11840.4	128.131	114.383	3.01321	221	58.0055	30.6756	19.7883	5.70905	3	152.926	-0.322142	932	15.6258
88	Arb_andr	Arbutus andrachne	35.9669	34.3611	772867	3806180	260.563	31.2052	1061	-1.39116	910.673	13155.3	133.605	120.244	9.53861	206	55.3891	29.4533	20.9841	3.61565	3	152.313	-0.0649879	1000	23.3933
89	Arb_andr	Arbutus andrachne	35.9336	34.3548	769823	3805400	252.788	31.2052	978	-0.328916	556.645	12350.9	136.327	122.694	61.8325	196	65.2635	30.5625	19.383	5.36512	3	156.817	-0.0090102	1000	33.7797
90	Arb_andr	Arbutus andrachne	35.9267	34.3544	769190	3805330	23.2633	28.4504	941	-0.196409	413.714	11827.9	137.497	123.747	8.15544	188	48.9044	30.6956	19.0036	5.73406	3	158.162	-0.704355	1000	31.6955
91	Arb_andr	Arbutus andrachne	35.9405	34.3516	770468	3805060	196.038	57.0776	1023	0.0624913	648.688	13061.8	135.124	121.611	3.10579	120	19.7502	30.1977	18.9363	4.73237	3	135.61	0.0726499	1000	27.182
92	Arb_andr	Arbutus andrachne	35.9338	34.3474	769865	3804580	356.235	28.4504	1029	-0.240183	656.028	12776.1	134.963	121.467	8.71008	218	59.3567	30.0966	19.394	4.59027	3	154.045	-0.643417	1000	22.6804
93	Arb_andr	Arbutus andrachne	35.9453	34.3415	770943	3803950	2.42696	28.4504	1061	-0.0365544	856.651	14025.7	133.86	120.474	25.0421	216	67.6872	29.7121	18.734	3.95003	3	158.675	-0.803266	1000	29.6219
94	Arb_andr	Arbutus andrachne	35.9579	34.3421	772100	3804050	331.555	31.2052	1077	0.352937	824.109	14758.8	132.675	119.407	2.08893	239	56.472	29.2286	18.3443	3.18016	3	171.233	-0.571568	1000	27.279
95	Arb_andr	Arbutus andrachne	35.9207	34.3429	768674	3804040	339.768	31.2052	996	-0.323546	638.218	12076.2	135.489	121.94	12.0906	240	68.3051	30.0336	18.5515	4.62492	3	169.281	-0.763888	1000	32.3548
96	Arb_andr	Arbutus andrachne	35.9122	34.3374	767910	3803410	324.804	28.4504	976	0.194687	619.551	11881	121.934	108.386	7.65219	239	63.5366	29.9056	17.2981	4.48395	3	170.667	-0.495239	900	26.0626
97	Arb_andr	Arbutus andrachne	35.9572	34.3293	772078	3802630	335.989	28.4504	1063	-0.646973	830.317	15691.4	144.864	131.694	4.28115	242	59.1915	29.3656	17.8027	3.12709	3	172.738	-0.767889	1100	32.3862
98	Arb_andr	Arbutus andrachne	35.9119	34.3274	767914	3802300	342.833	31.2052	972	0.306426	500.175	12609.1	136.183	122.564	10.8244	240	66.9399	30.4797	16.0999	5.24692	3	158.063	-0.87126	1000	36.1357
99	Arb_andr	Arbutus andrachne	35.9427	34.3254	770755	3802160	316.638	33.4617	1042	0.0457186	761.78	14870.2	132.065	118.858	7.49336	216	59.0379	30.0589	18.2376	3.96294	3	161.684	-0.265505	1000	13.2053
100	Arb_andr	Arbutus andrachne	35.9582	34.3215	772196	3801770	277.261	45.4703	1089	-0.233339	1010.64	16261.9	144.114	131.013	6.54908	211	58.8595	28.6958	18.9338	2.25008	3	157.501	-0.120829	1100	15.3719
101	Arb_andr	Arbutus andrachne	35.9338	34.3236	769942	3801940	334.692	33.4617	1041	-0.182217	667.159	14386.3	133.001	119.701	28.5309	202	63.8683	30.1993	17.5934	4.30869	3	170.827	-0.282672	1000	8.2705
102	Arb_andr	Arbutus andrachne	35.9328	34.3157	769875	3801060	303.392	28.4504	1089	0.329871	1063.31	14884.8	131.866	118.679	1.51506	232	54.8672	29.4802	17.6151	3.28822	3	166.539	-0.277315	1000	21.8752
103	Arb_andr	Arbutus andrachne	35.9406	34.3166	770590	3801180	353.652	31.2052	1088	0.118888	980.147	15351.2	144.479	131.344	16.659	219	67.634	29.1765	18.4869	2.84669	3	160.752	-0.60707	1100	22.124
104	Arb_andr	Arbutus andrachne	35.9533	34.3178	771755	3801340	327.721	28.4504	1094	-0.0240549	1093.47	16166.1	144.249	131.136	4.82196	235	60.0195	28.4863	18.9394	2.04643	3	158.786	-0.484772	1100	23.4827
105	Arb_andr	Arbutus andrachne	35.9753	34.31	773804	3800540	103.412	33.2199	1066	0.0469941	1367.16	18269.4	145.95	132.682	3.62071	64	18.4321	26.2937	19.3069	-0.0330676	3	129.839	-0.0238601	1100	33.8443
106	Arb_andr	Arbutus andrachne	35.9747	34.3118	773744	3800740	70.2271	33.4617	1072	0.437699	1410.56	18116.4	145.674	132.431	1.04557	149	21.9746	26.4834	19.2693	0.122687	3	142.702	-0.165084	1100	17.4559
107	Arb_andr	Arbutus andrachne	35.9741	34.3084	773700	3800350	65.3962	28.4504	1062	0.19139	1392.41	18319.5	146.071	132.792	2.70199	134	16.9118	26.1657	19.1874	-0.150488	3	139.753	-0.270487	1100	25.9745
108	Arb_andr	Arbutus andrachne	35.9221	34.3104	768907	3800440	327.025	31.2052	1094	-0.794463	897.815	14599.9	132.92	119.628	190.833	229	76.5999	29.5364	17.7086	3.56719	3	163.745	-0.444649	1000	20.7963
109	Arb_andr	Arbutus andrachne	35.9691	34.2968	773278	3799060	320.573	6.89133	1025	-0.202244	1643.03	18786.3	147.473	134.066	3.24888	253	53.4922	25.0884	18.4681	-1.06885	3	125.616	-0.7252	1100	39.5178
110	Arb_andr	Arbutus andrachne	35.8988	34.2987	766799	3799080	328.726	28.4504	1075	0.247215	824.823	14248.6	134.671	121.204	1.69629	246	56.0409	29.929	15.5159	4.34945	3	165.236	-0.662784	1000	32.533
111	Arb_andr	Arbutus andrachne	35.886	34.2996	765618	3799150	32.8145	44.7079	1013	-0.095718	654.549	13476.2	122.128	108.558	2.92101	183	39.0353	30.5086	14.6739	5.18406	3	164.502	-0.378361	900	16.7069
112	Arb_andr	Arbutus andrachne	35.9695	34.2968	773319	3799050	317.586	6.89133	1024	-0.0980074	1660.4	18809.2	147.509	134.1	3.19744	253	53.3208	25.0602	18.4792	-1.09296	3	121.813	-0.703073	1100	40.1903
113	Arb_andr	Arbutus andrachne	35.9108	34.2981	767906	3799050	319.726	33.4617	1122	-0.403207	971.542	14950.2	133.22	119.898	7.69344	230	61.9866	29.2332	16.3276	3.29682	3	162.896	-0.402512	1000	19.9473
114	Arb_andr	Arbutus andrachne	35.6933	34.3033	747867	3799070	295.562	30.0735	958	-0.0438893	172.636	677.693	164.232	149.301	5.16603	212	56.9718	30.7829	6.41085	7.88287	3	171.765	-0.187849	1100	12.3516
115	Arb_andr	Arbutus andrachne	35.8892	34.2923	765936	3798350	295.205	25.1597	1021	-0.0517927	692.255	14300.9	134.279	120.851	14.5265	221	65.8151	30.6285	14.2263	5.03516	3	163.522	-0.209942	1000	16.8364
116	Arb_andr	Arbutus andrachne	35.6812	34.2962	746773	3798250	318.402	107.96	930	0.0911681	179.423	931.919	164.781	149.801	0.206128	184	57.8329	30.9912	5.56697	8.18755	3	172.118	-0.165258	1100	1.21162
117	Arb_andr	Arbutus andrachne	35.6922	34.2948	747790	3798130	321.23	30.0735	975	-0.0174547	203.988	1407.49	164.054	149.14	10.8922	190	51.0828	30.6693	7.90715	7.73422	3	158.238	-0.187386	1100	3.32482
118	Arb_andr	Arbutus andrachne	35.6769	34.2933	746390	3797930	281.778	30.0735	915	-2.50617	108.614	526.746	164.6	149.636	1620.51	213	71.3319	31.0768	3.82415	8.25394	3	174.251	-0.250901	1100	18.5804
119	Arb_andr	Arbutus andrachne	35.7252	34.2845	750859	3797060	26.4381	25.1597	992	0.150602	250.231	2866.98	145.111	130.6	0.716979	182	37.6228	30.8012	10.0541	7.21368	3	175.085	-0.183271	1000	2.31708
120	Arb_andr	Arbutus andrachne	35.7145	34.2759	749899	3796080	331.92	31.2052	1002	-0.653511	105.924	3351.85	158.633	144.212	8.67541	234	63.8587	30.949	10.4057	7.22072	3	162.042	-0.548908	1100	24.0576
121	Arb_andr	Arbutus andrachne	35.7237	34.275	750749	3796010	247.003	31.2052	989	-0.727166	104.422	3728.03	157.962	143.602	10377.5	192	44.7511	31.0735	9.81143	7.2507	3	176.077	-0.00491491	1100	17.1597
122	Arb_andr	Arbutus andrachne	35.7344	34.2758	751732	3796120	178.511	6.89133	989	0.0742568	280.357	4153.98	157.258	142.962	5.79189	81	16.6919	31.0971	10.1944	7.16515	3	170.387	0.0196239	1100	32.4712
123	Arb_andr	Arbutus andrachne	35.7121	34.2703	749695	3795460	22.5218	33.4617	1012	0.645341	374.873	3924.31	157.506	143.188	0.105547	192	40.0925	30.9899	10.3038	7.08807	3	172.352	-0.404336	1100	16.4486
124	Arb_andr	Arbutus andrachne	35.6915	34.2711	747795	3795490	295.064	38.0119	941	0.137918	177.318	2991.82	160.056	145.505	0.430688	213	51.2691	31.2721	11.1438	7.79055	3	146.061	-0.174434	1100	13.0282
125	Arb_andr	Arbutus andrachne	35.7025	34.2705	748810	3795450	32.4672	31.2052	990	-0.045504	246.781	3823.98	158.267	143.879	3.0789	167	29.9218	31.1018	10.6244	7.32933	3	171.414	-0.739069	1100	37.0194
126	Arb_andr	Arbutus andrachne	35.6809	34.2681	746828	3795140	303.744	6.89133	928	0.414581	185.717	2150.02	160.734	146.122	0.701242	220	48.1912	31.3262	11.024	7.95236	3	164.743	-0.220025	1100	15.5257
127	Arb_andr	Arbutus andrachne	35.7337	34.2673	751693	3795180	188.442	25.1597	965	-0.153901	208.519	4886.37	155.939	141.762	14.9526	149	31.005	31.5209	10.5789	7.41415	3	171.088	-0.0152508	1100	13.6683
128	Arb_andr	Arbutus andrachne	35.7351	34.2611	751840	3794490	35.8976	12.5016	973	0.112527	282.48	5557.41	155.123	141.021	3.54705	180	35.26	31.6409	10.5852	7.41231	3	157.246	-0.36211	1100	17.744
129	Arb_andr	Arbutus andrachne	35.6933	34.2591	747996	3794170	280.479	33.4617	1043	0.421927	383.783	3309.05	157.865	143.514	1.96137	219	54.3244	30.7575	13.2295	6.89253	3	173.135	-0.688567	1100	25.4655
130	Arb_andr	Arbutus andrachne	35.6823	34.2599	746981	3794230	155.759	33.4617	977	-0.0497555	200.214	2287.63	159.313	144.83	8.19993	179	37.0037	31.1881	11.8448	7.58552	3	166.504	-0.153477	1100	0.384384
131	Arb_andr	Arbutus andrachne	35.7244	34.2585	750863	3794180	89.6185	6.89133	1018	-0.795147	196.237	5440.11	154.973	140.885	2229.58	183	52.0106	31.2705	11.1941	6.98541	3	157.364	-0.261739	1100	5.23547
132	Arb_andr	Arbutus andrachne	35.8555	34.2495	762966	3793510	348.724	6.89133	1138	0.0325465	829.186	14538.5	142.888	129.898	16.2074	230	64.3497	29.3396	12.5459	2.71822	3	165.763	-0.753155	1100	29.6733
133	Arb_andr	Arbutus andrachne	35.8651	34.249	763852	3793480	14.0876	10.1677	1172	-0.195511	941.053	15349.6	143.779	130.708	11.4227	202	58.4691	28.6617	13.5891	2.14813	3	167.987	-0.719591	1100	28.5924
134	Arb_andr	Arbutus andrachne	35.8757	34.249	764828	3793510	343.782	32.907	1186	-0.0801229	963.733	16198.4	143.924	130.84	40.866	226	74.6696	28.1766	13.5524	1.64425	3	138.949	-0.564569	1100	22.4656
135	Arb_andr	Arbutus andrachne	35.7648	34.2469	754619	3792990	291.412	6.89133	1021	0.790179	398.53	8384.7	150.764	137.058	0.270422	225	47.3324	31.4941	9.98174	6.52054	3	174.739	-0.179378	1100	19.8817
136	Arb_andr	Arbutus andrachne	35.7578	34.2457	753978	3792840	343.152	25.1597	1017	0.464084	400.685	8102.91	152.303	138.458	1.17663	213	47.6285	31.5671	10.3629	6.86364	3	173.969	-0.37222	1100	14.448
137	Arb_andr	Arbutus andrachne	35.8003	34.246	757892	3792980	16.5614	28.4504	1005	-1.00791	353.333	10687.4	144.542	131.402	12.7116	193	53.6923	31.4681	11.1847	5.36701	3	163.598	-0.423263	1100	14.0095
138	Arb_andr	Arbutus andrachne	35.6919	34.2467	747907	3792790	267.794	33.4617	1053	-0.753097	312.574	2978.42	157.184	142.895	504.911	203	71.2041	30.8592	13.9456	6.89515	3	150.974	-0.115585	1100	15.0841
139	Arb_andr	Arbutus andrachne	35.688	34.2467	747543	3792780	285.331	27.2867	1041	-0.542331	292.4	2619.04	157.63	143.3	1321.62	190	65.8274	30.9543	13.2433	7.06909	3	168.273	-0.189557	1100	4.14085
140	Arb_andr	Arbutus andrachne	35.7445	34.2437	752755	3792580	339.405	6.89133	1009	0.742361	349.631	7687.32	154.066	140.06	0.451177	230	48.045	31.6561	10.5761	7.25527	3	175.194	-0.542189	1100	24.0285
141	Arb_andr	Arbutus andrachne	35.7459	34.2437	752886	3792590	30.7632	6.89133	1009	0.433956	330.484	7718.6	154.075	140.068	1.21341	179	30.3698	31.6564	10.4968	7.25719	3	175.778	-0.579435	1100	28.7467
142	Arb_andr	Arbutus andrachne	35.7473	34.2429	753015	3792500	62.6647	6.89133	1012	-1.11954	309.926	7855.81	153.829	139.844	5.85134	140	18.9992	31.6282	10.4175	7.18578	3	169.351	-0.283139	1100	24.4541
143	Arb_andr	Arbutus andrachne	35.7586	34.2454	754048	3792810	344.684	25.1597	1019	0.213305	412.241	8179.69	151.959	138.144	2.65442	210	50.2122	31.545	10.3444	6.78104	3	174.956	-0.350041	1100	12.8329
144	Arb_andr	Arbutus andrachne	35.7464	34.2422	752938	3792420	61.0184	6.89133	1014	0.457948	372.32	7905.04	153.683	139.712	3.30096	131	13.3814	31.6091	10.4572	7.14075	3	171.087	-0.340121	1100	29.8296
145	Arb_andr	Arbutus andrachne	35.8109	34.2405	758885	3792400	26.6861	6.89133	1062	0.70263	517.952	11824.3	143.506	130.46	0.459743	182	30.5281	30.5904	11.193	4.20881	3	175.718	-0.673238	1100	31.4398
146	Arb_andr	Arbutus andrachne	35.8117	34.2379	758966	3792110	24.4797	28.4504	1076	0.377459	691.883	12091.3	143.282	130.257	0.539628	180	33.0398	30.4029	11.0207	3.96019	3	169.378	-0.84324	1100	38.2008
147	Arb_andr	Arbutus andrachne	35.8125	34.2376	759037	3792080	29.5421	28.4504	1079	0.135188	692.95	12155.8	143.223	130.203	4.00931	169	31.3501	30.3711	10.9912	3.91382	3	169.113	-0.831246	1100	39.7551
148	Arb_andr	Arbutus andrachne	35.6894	34.2387	747697	3791900	21.4809	6.89133	1044	-0.373606	280.112	2814.29	157.484	143.167	22.6519	186	46.698	30.9863	14.6266	7.08063	3	176.133	-0.871106	1100	37.9805
149	Arb_andr	Arbutus andrachne	35.6993	34.2402	748605	3792090	304.959	6.89133	1057	0.640878	340.386	3689.13	156.178	141.98	1.98485	242	52.3331	30.9105	13.9724	6.78975	3	170.418	-0.365834	1100	28.0609
150	Arb_andr	Arbutus andrachne	35.8035	34.2323	758232	3791470	296.689	28.4504	1111	0.544787	697.941	11962.2	143.998	130.908	1.52871	221	52.8384	30.0641	11.0317	3.72689	3	169.213	-0.204752	1100	17.1499
151	Arb_andr	Arbutus andrachne	35.818	34.235	759559	3791800	31.4981	28.4504	1103	-0.581744	687.753	12738.3	143.17	130.154	5.85676	162	31.9086	30.0454	11.2796	3.54672	3	173.296	-0.866448	1100	41.9222
152	Arb_andr	Arbutus andrachne	35.826	34.2338	760294	3791700	19.3411	6.89133	1098	-0.463295	655.706	13343.9	142.715	129.741	13.6252	193	50.3782	29.9829	11.2669	3.38967	3	151.646	-0.811269	1100	33.7814
153	Arb_andr	Arbutus andrachne	35.8287	34.2327	760551	3791580	48.952	28.4504	1099	0.317649	648.973	13628.5	142.522	129.566	14.3539	135	27.3558	29.9388	11.0093	3.30375	3	168.732	-0.567284	1100	37.5959
154	Arb_andr	Arbutus andrachne	35.8279	34.2334	760473	3791650	28.3212	16.8226	1097	0.05759	650.26	13520.9	142.556	129.597	16.8986	174	45.8527	29.9686	11.1084	3.34295	3	169.314	-0.793203	1100	37.2864
155	Arb_andr	Arbutus andrachne	35.8297	34.2317	760648	3791470	76.2776	28.4504	1104	0.200782	634.833	13774.2	142.58	129.618	5.02346	95	20.267	29.8626	10.8706	3.23141	3	172.869	-0.23668	1100	34.5481
156	Arb_andr	Arbutus andrachne	35.8842	34.2104	765737	3789240	333.443	8.18141	1172	0.0287054	1084.35	19144.2	164.747	152.074	3.15464	243	51.9916	27.2611	11.4773	-0.267214	3	158.017	-0.681779	1300	31.3582
157	Arb_andr	Arbutus andrachne	35.8949	34.2102	766722	3789260	42.5881	6.89133	1137	-0.765886	1153.93	19939.7	166.177	153.394	2.78136	169	26.2747	26.11	11.5828	-1.28497	3	154.366	-0.410374	1300	21.8039
158	Arb_andr	Arbutus andrachne	35.8952	34.2101	766748	3789250	40.1525	6.89133	1133	-1.10363	1155.16	19981.3	166.258	153.469	8.53081	171	32.0255	26.0398	11.3729	-1.3482	3	138.922	-0.458575	1300	23.2535
159	Arb_andr	Arbutus andrachne	35.9003	34.2083	767220	3789050	8.68541	6.89133	1096	0.258004	1238.14	20480.1	166.849	154.014	3.16999	208	45.7635	25.4122	11.1565	-1.93715	3	138.749	-0.889857	1300	34.5105
160	Arb_andr	Arbutus andrachne	35.9061	34.2075	767756	3788980	8.54216	6.89133	1076	-0.132475	1322.35	20980.5	166.925	154.085	12.036	207	54.9253	25.0697	11.3885	-2.30102	3	139.392	-0.996597	1300	38.1989
161	Arb_andr	Arbutus andrachne	35.9049	34.207	767649	3788920	4.52278	6.89133	1077	0.303001	1377.36	20913	166.943	154.102	13.7403	214	57.3115	25.0968	11.23	-2.26805	3	138.971	-0.989996	1300	37.2593
162	Arb_andr	Arbutus andrachne	35.6543	34.2086	744550	3788470	332.299	14.31	933	0.0450183	75.4206	708.146	159.459	144.962	6.66925	233	55.6861	31.6106	6.86654	8.06579	3	172.515	-0.497082	1100	23.4688
163	Arb_andr	Arbutus andrachne	35.8905	34.1957	766358	3787640	241.857	6.89133	1172	-0.343708	1133.38	20603.2	173.204	160.832	67.2668	184	49.3284	27.1062	10.8859	-1.14287	3	154.543	0.0480291	1400	27.5128
164	Arb_andr	Arbutus andrachne	35.6791	34.1716	746944	3784430	309.797	27.2867	1073	-0.207482	300.003	4444.03	157.167	142.879	77.8774	247	74.8016	30.6075	30.7787	6.61913	3	175.37	-0.47199	1100	31.317
165	Arb_andr	Arbutus andrachne	35.7234	34.1702	751033	3784380	18.1706	6.89133	1100	0.535817	489.946	8349.81	165.221	151.453	0.243013	196	37.2917	30.3397	22.8205	5.38194	3	176.752	-0.687808	1200	29.5631
166	Arb_andr	Arbutus andrachne	35.734	34.1702	752010	3784410	358.166	6.89133	1120	0.150319	615.214	9198.76	176.342	162.777	5.56143	222	54.6301	29.9891	21.0857	4.6075	3	163.782	-0.890961	1300	32.8211
167	Arb_andr	Arbutus andrachne	35.7461	34.1687	753130	3784270	13.8119	27.2867	1200	-0.254223	785.899	10257.3	174.561	161.133	19.0768	203	60.3887	29.1552	19.2609	3.42531	3	176.393	-0.697726	1300	28.023
168	Arb_andr	Arbutus andrachne	35.7181	34.1576	750581	3782970	13.768	6.89133	1115	0.23799	511.177	7501.09	166.646	152.759	15.0146	197	51.9269	30.1449	27.8527	5.39267	3	171.748	-0.995432	1200	40.3318
169	Arb_andr	Arbutus andrachne	35.7319	34.157	751856	3782940	357.081	6.89133	1182	0.121135	673.737	8705.83	177.493	163.839	5.74813	224	55.8878	29.2629	24.7599	3.98721	3	178.193	-1.01634	1300	37.725
170	Arb_andr	Arbutus andrachne	35.7429	34.1564	752872	3782900	215.481	6.89133	1225	-0.673553	788.591	9672.23	189.051	175.548	464.59	157	31.7967	28.839	21.8884	3.23125	3	170.155	0.0395394	1400	19.6829
171	Arb_andr	Arbutus andrachne	35.7287	34.1396	751612	3781000	356.973	6.89133	1238	-0.271557	681.352	7999.95	178.919	165.156	18.3875	214	61.7393	28.9432	29.2867	3.84931	3	163.995	-0.575752	1300	19.4205
172	Arb_andr	Arbutus andrachne	35.7117	34.1401	750043	3781010	325.565	6.89133	1114	-0.303136	523.051	6493.79	169.647	155.51	5.0613	247	55.7116	30.0882	32.3977	5.78793	3	178.118	-0.664277	1200	33.6728
173	Arb_andr	Arbutus andrachne	35.7191	34.1401	750725	3781030	339.694	6.89133	1167	-0.41032	653.424	7178.72	167.522	153.562	7.74447	239	59.5303	29.5897	31.7639	4.92351	3	172.53	-0.77063	1200	32.1353
174	Arb_andr	Arbutus andrachne	35.7507	34.1398	753641	3781080	10.9671	27.2867	1289	-0.0765112	991.952	9924.76	202.789	189.27	5.64046	186	45.6639	28.0721	20.3416	2.42412	3	168.53	-0.218673	1500	3.79469
175	Arb_andr	Arbutus andrachne	35.7606	34.1407	754551	3781200	334.699	27.3843	1299	0.0167181	1075.84	10848.3	201.691	188.245	10.9624	217	58.1808	27.6529	17.9052	1.81934	3	158.311	-0.368297	1500	14.6069
176	Arb_andr	Arbutus andrachne	35.7177	34.1353	750610	3780490	289.651	27.2867	1168	0.179652	772.76	6865.35	168.161	154.147	1.43965	228	54.8016	29.5922	32.4947	5.02403	3	177.598	-0.196536	1200	22.5803
177	Arb_andr	Arbutus andrachne	35.6993	34.1356	748912	3780480	14.3524	6.89133	1079	-0.0695482	448.299	5324.04	172.148	157.803	8.78228	194	47.0449	30.4099	35.4909	6.50541	3	174.423	-1.05396	1200	42.8696
178	Arb_andr	Arbutus andrachne	35.7291	34.1352	751662	3780510	22.5309	34.3718	1251	0.552157	959.01	7866.09	179.013	165.243	0.000688683	185	38.8004	28.8201	30.0043	3.72881	3	169.841	-0.19493	1300	4.40417
179	Arb_andr	Arbutus andrachne	35.7106	34.1345	749958	3780390	352.715	6.89133	1124	-0.265261	632.661	6217.72	170.227	156.042	10.8008	228	62.0062	29.974	32.9927	5.75031	3	171.181	-0.859954	1200	32.872
180	Arb_andr	Arbutus andrachne	35.75	34.1342	753593	3780450	202.824	27.2867	1293	0.426606	1039.21	9719.5	203.218	189.67	0.793189	133	15.0109	27.9416	20.66	2.33809	3	170.125	0.0876597	1500	25.3075
181	Arb_andr	Arbutus andrachne	35.7602	34.1348	754532	3780540	189.576	31.9837	1308	0.965137	1148.24	10642.1	202.301	188.814	0.270774	199	42.8344	27.4687	17.8848	1.69944	3	152.91	-0.276356	1500	9.53249
182	Arb_andr	Arbutus andrachne	35.708	34.1304	749730	3779930	192.486	6.89133	1133	-2.05188	560.492	5864.93	171.091	156.833	1072.66	109	26.5002	29.8332	34.3733	5.72487	3	176.349	0.0373531	1200	28.4648
183	Arb_andr	Arbutus andrachne	35.7393	34.1323	752612	3780220	35.0818	27.2867	1287	-0.00562018	896.91	8701.47	191.316	177.65	6.74307	174	38.8048	28.3034	24.8068	2.96347	3	160.31	-0.521697	1400	27.2304
184	Arb_andr	Arbutus andrachne	35.6911	34.1331	748163	3780190	255.288	25.8933	1064	0.457258	438.577	4519.61	157.837	143.489	1.41523	196	38.9949	30.561	36.0847	6.6749	3	163.379	-0.0245329	1100	13.8041
185	Arb_andr	Arbutus andrachne	35.7191	34.1263	750766	3779500	20.7043	6.89133	1233	-0.112384	768.055	6722.28	173.631	159.617	7.20951	190	44.1197	29.0348	33.464	4.41796	3	168.694	-0.804827	1239	34.9436
186	Arb_andr	Arbutus andrachne	35.7329	34.1257	752041	3779470	196.489	27.2867	1300	0.447002	952.222	7969.74	179.182	165.399	1.08589	131	15.5839	28.2486	27.2456	3.13015	3	172.927	0.0633523	1300	23.2831
187	Arb_andr	Arbutus andrachne	35.7397	34.1257	752668	3779480	258.506	27.2867	1297	-0.565955	996.714	8589.37	191.645	177.956	149.346	180	48.7912	28.0747	24.3404	2.75935	3	169.469	-0.149438	1400	4.48564
188	Arb_andr	Arbutus andrachne	35.7	34.1266	749003	3779490	209.297	6.89133	1099	0.0459579	543.429	5043.15	172.691	158.3	4.21325	111	15.7116	30.089	35.6412	6.23545	3	162.212	0.109395	1200	38.0928
189	Arb_andr	Arbutus andrachne	35.7033	34.1227	749315	3779070	292.595	34.3718	1130	0.317261	655.105	5225.32	172.7	158.308	0	193	40.8871	29.7142	36.3673	5.82985	3	153.363	-0.142551	1200	5.26354
190	Arb_andr	Arbutus andrachne	35.708	34.1243	749748	3779250	238.473	6.89133	1152	-0.62363	643.567	5674.78	171.726	157.416	201.231	185	58.9244	29.5649	35.6328	5.52651	3	169.727	-0.0219754	1200	15.2826
191	Arb_andr	Arbutus andrachne	35.6973	34.1213	748773	3778890	310.557	34.3718	1104	0.245486	615.316	4658.18	173.162	158.732	2.2371	236	57.8744	29.9226	37.1473	6.1226	3	175.283	-0.347241	1200	23.1891
192	Arb_andr	Arbutus andrachne	35.6993	34.1166	748968	3778380	207.907	6.89133	1116	0.0111711	584.186	4719.61	173.107	158.682	3.04623	127	13.5734	29.7772	37.8236	5.95687	3	164.077	0.107665	1200	31.1201
193	Arb_andr	Arbutus andrachne	35.6865	34.1166	747787	3778340	213.366	34.3718	1072	0.869688	551.957	3570.12	158.734	144.304	0	175	32.4406	30.2928	36.6659	6.52463	3	163.425	-0.0531366	1100	6.63327
194	Arb_andr	Arbutus andrachne	35.7073	34.1132	749716	3778020	5.2042	27.2867	1155	-0.13845	683.076	5398.58	172.299	157.941	7.14434	214	57.4359	29.4349	36.8614	5.46869	3	174.725	-0.829006	1200	31.1597
195	Arb_andr	Arbutus andrachne	35.7156	34.1081	750497	3777470	254.334	27.2867	1150	0.701087	773.549	6101.4	169.209	155.109	0.534692	199	43.2932	29.5902	34.6565	5.1808	3	173.917	0.00158522	1200	19.5117
196	Arb_andr	Arbutus andrachne	35.6993	34.106	748999	3777200	287.02	34.3718	1098	0.273249	659.439	4611.97	171.831	157.428	1.43144	196	44.4444	29.9613	38.2399	6.11824	3	160.475	-0.140107	1193	6.3303
197	Arb_andr	Arbutus andrachne	35.7053	34.1076	749548	3777390	215.689	27.2867	1112	0.101535	635.214	5167.38	172.136	157.791	7.6449	139	26.1579	29.8683	36.9068	5.91563	3	172.185	0.113653	1200	30.9767
198	Arb_andr	Arbutus andrachne	35.7283	34.1076	751670	3777450	168.535	13.6264	1205	-0.348509	814.683	7291.7	179.779	165.95	9.89843	95	23.4732	29.0459	31.9394	4.08661	3	142.825	0.0558008	1300	26.2045
199	Arb_andr	Arbutus andrachne	35.6747	34.0989	746750	3776350	341.255	6.89133	1035	0.809927	339.16	2315.96	145.287	130.758	3.69779	240	54.2189	30.748	31.8026	7.18574	3	173.02	-0.799316	1000	35.7434
200	Arb_andr	Arbutus andrachne	35.6854	34.0993	747736	3776420	163.676	6.89133	1059	-0.36046	247.481	3271.77	159.269	144.79	5.20451	21	15.7116	30.4415	36.8597	6.76902	3	167.007	0.0588735	1100	43.5476
201	Arb_andr	Arbutus andrachne	35.6951	34.098	748635	3776300	308.791	34.3718	1070	0.355018	340.634	4164.12	158.7	144.273	53.7339	242	69.6337	30.3297	37.2766	6.55936	3	170.046	-0.384231	1100	27.8446
202	Arb_andr	Arbutus andrachne	35.7068	34.0949	749724	3775990	31.9945	27.2867	1077	-0.234363	556.727	5252.5	170.463	156.258	11.4254	181	50.176	30.2184	34.4567	6.05085	3	176.81	-0.496267	1200	23.8075
203	Arb_andr	Arbutus andrachne	35.8463	34.085	762628	3775240	159.191	30.0735	1128	0.197512	1007.92	18158.4	187.135	174.659	2.80218	133	19.6575	28.2859	8.7855	0.405135	1	160.613	0.0236058	1500	14.5958
204	Arb_andr	Arbutus andrachne	35.8551	34.0853	763439	3775290	247.249	6.89133	1090	0.298604	906.463	18965.6	183.738	171.489	3.31791	184	35.1621	28.7683	8.61077	0.395345	3	166.594	0.021358	1500	38.1291
205	Arb_andr	Arbutus andrachne	35.6812	34.0821	747399	3774510	339.763	45.4703	1023	-0.709116	96.5077	3050.3	145.368	130.832	8.63225	221	63.6326	30.9213	34.3326	7.38743	3	166.441	-0.487007	1000	17.9213
206	Arb_andr	Arbutus andrachne	35.6824	34.0824	747508	3774540	154.361	45.4703	1028	-0.25482	101.357	3166.29	145.376	130.838	7.17922	213	52.9848	30.8718	34.5902	7.33503	3	166.126	-0.591591	1000	19.5034
207	Arb_andr	Arbutus andrachne	35.6827	34.0823	747535	3774530	8.92551	22.0632	1028	-0.388817	101.041	3196.11	145.378	130.841	10.5335	205	53.2568	30.8682	34.61	7.33143	3	168.527	-0.580528	1000	19.856
208	Arb_andr	Arbutus andrachne	35.6816	34.0822	747434	3774520	338.939	45.4703	1024	-0.752514	100.714	3080.1	145.371	130.834	6.13386	227	64.2716	30.9172	34.3524	7.38333	3	139.62	-0.550428	1000	21.3616
209	Arb_andr	Arbutus andrachne	35.6815	34.0822	747430	3774520	338.939	45.4703	1024	-0.752514	100.714	3080.1	145.371	130.834	6.13386	227	64.2716	30.9172	34.3524	7.38333	3	139.62	-0.550428	1000	21.3616
210	Arb_andr	Arbutus andrachne	35.6793	34.0801	747233	3774280	302.995	45.4703	1007	0.457708	138.425	2939.85	145.399	130.859	2.67246	251	56.1639	31.1811	32.8067	7.6741	3	161.837	-0.521807	1000	40.58
211	Arb_andr	Arbutus andrachne	35.8032	34.0779	758672	3774340	42.889	6.89133	1094	0.449246	685.516	14272.7	192.891	180.031	9.00615	151	26.8465	28.9458	16.3907	2.00274	3	169.746	-0.585082	1500	34.8567
212	Arb_andr	Arbutus andrachne	35.7935	34.0788	757774	3774420	22.2901	6.89133	1074	0.292865	773.88	13368.6	182.603	169.56	117.567	186	53.4756	29.2238	17.6181	2.70523	3	182.055	-0.793839	1400	35.9325
213	Arb_andr	Arbutus andrachne	35.687	34.0812	747936	3774420	28.0638	6.89133	1029	-0.287242	198.914	3596.97	159.984	145.44	400.757	215	76.5025	30.9123	33.686	7.38968	3	169.665	-0.928777	1100	34.829
214	Arb_andr	Arbutus andrachne	35.781	34.0783	756621	3774330	331.28	6.89133	1057	0.320555	689.326	12247.6	185.168	171.942	7.30541	248	59.0449	29.5112	19.2081	3.40455	3	178.007	-0.793385	1400	38.7931
215	Arb_andr	Arbutus andrachne	35.752	34.0776	753947	3774180	196.638	6.89133	1077	1.43244	679.836	9588.51	174.634	161.201	0.539142	71	8.04497	29.5409	23.8269	3.85811	3	160.681	0.0416022	1300	43.4521
216	Arb_andr	Arbutus andrachne	35.7059	34.0784	749689	3774150	226.06	6.89133	1053	0.0427965	440.042	5386.34	169.228	155.126	21.2968	221	64.2996	30.5339	28.0888	6.2098	4	170.019	-0.994647	1200	36.4415
217	Arb_andr	Arbutus andrachne	35.8452	34.0788	762546	3774550	336.091	6.89133	1092	-0.305015	916.197	18106.4	185.723	173.342	3.96463	243	55.7006	28.5866	8.45282	0.513882	3	173.961	-1.18697	1500	51.9113
218	Arb_andr	Arbutus andrachne	35.8259	34.0759	760773	3774180	252.568	6.89133	1133	0.981697	830.87	16375.9	189.743	177.093	0.598652	196	36.1269	28.25	11.1052	0.76797	3	154.679	0.0138422	1500	32.8338
219	Arb_andr	Arbutus andrachne	35.8149	34.0762	759757	3774180	197.523	6.89133	1129	0.014668	707.122	15362.2	191.221	178.473	20.6943	98	25.7115	28.4728	13.7961	1.23589	3	163.896	0.0865121	1500	35.4397
220	Arb_andr	Arbutus andrachne	35.6743	34.0782	746770	3774060	13.0548	45.4703	1016	-0.766824	61.3814	2517	145.498	130.948	8.9105	203	57.7548	31.0657	29.3946	7.56566	3	175.62	-0.738858	1000	27.5179
221	Arb_andr	Arbutus andrachne	35.6709	34.0758	746464	3773780	331.643	6.89133	1019	-0.585932	111.3	2298.39	145.605	131.045	28.2495	249	63.8355	30.9516	25.7955	7.46008	3	168.882	-0.915948	1000	42.334
222	Arb_andr	Arbutus andrachne	35.7717	34.0764	755769	3774100	284.966	6.89133	1075	-0.970236	551.406	11419.1	186.833	173.487	275.848	226	64.3742	29.4363	19.7097	3.5661	3	159.919	-0.781235	1400	29.4558
223	Arb_andr	Arbutus andrachne	35.7596	34.0752	754655	3773930	8.15631	6.89133	1108	1.00077	527.023	10327.4	174.898	161.444	5.5994	200	44.5848	29.1455	23.0338	3.46662	3	173.476	-1.2326	1300	48.2305
224	Arb_andr	Arbutus andrachne	35.7272	34.077	751659	3774050	197.512	6.89133	1027	0.494289	352.856	7332.49	177.342	163.7	2.51352	115	12.2505	30.6319	23.4562	5.45815	3	177.267	0.0752237	1300	29.6006
225	Arb_andr	Arbutus andrachne	35.6987	34.0762	749031	3773890	325.716	22.1701	1077	0.203638	592.098	4780.92	157.088	142.807	3.27608	251	54.5101	30.1815	30.2278	6.14394	3	173.236	-0.758997	1100	38.9515
226	Arb_andr	Arbutus andrachne	35.8382	34.0742	761914	3774020	57.4483	6.89133	1155	0.288114	1000.07	17524.9	188.46	175.896	8.05218	111	18.216	27.8824	9.22444	0.166694	3	177.264	-0.514731	1500	40.479
227	Arb_andr	Arbutus andrachne	35.8064	34.0693	758993	3773390	343.83	6.89133	1223	0.702054	1221.39	14708.3	197.318	184.163	4.50688	237	54.7802	26.8877	13.832	0.380119	3	177.996	-0.809393	1500	34.3278
228	Arb_andr	Arbutus andrachne	35.6662	34.0718	746044	3773330	309.579	6.89133	985	0.204469	231.118	2026.59	145.876	131.288	28.3058	250	66.0564	31.1347	22.9059	7.70381	3	172.862	-0.490672	1000	34.6324
229	Arb_andr	Arbutus andrachne	35.6721	34.071	746591	3773250	333.487	27.2867	1031	0.439465	424.552	2553.88	145.695	131.126	4.11844	239	59.1738	30.731	28.3845	7.23621	3	163.342	-0.578489	1000	28.2464
230	Arb_andr	Arbutus andrachne	35.6828	34.0718	747576	3773370	286.572	27.2867	1072	0.0579519	550.899	3474.4	145.745	131.17	2.91888	228	56.5604	30.0605	31.5374	6.51769	3	168.662	-0.177003	1000	23.9425
231	Arb_andr	Arbutus andrachne	35.747	34.0702	753507	3773350	305.204	6.89133	1050	0.288687	675.616	9273.32	174.584	161.154	12.6957	241	62.3782	29.8516	23.7532	4.18986	3	150.373	-0.349986	1300	27.2557
232	Arb_andr	Arbutus andrachne	35.7391	34.0707	752776	3773380	317.238	30.0735	1045	0.196773	604.083	8529.29	175.608	162.099	1.48798	199	45.4654	29.9718	23.1655	4.47769	3	175.346	-0.200408	1300	6.66824
233	Arb_andr	Arbutus andrachne	35.7261	34.0715	751574	3773440	341.3	15.5856	1047	-0.132341	438.654	7339.19	178.598	164.86	97.4445	208	60.8271	30.1123	24.0057	5.07694	3	167.101	-0.335153	1300	11.554
234	Arb_andr	Arbutus andrachne	35.7166	34.0715	750697	3773410	43.1628	32.593	1128	0.412295	673.562	6494.97	180.97	167.049	13.6331	160	35.7051	29.3426	26.3135	4.58145	4	135.058	-0.472164	1300	28.6236
235	Arb_andr	Arbutus andrachne	35.6849	34.0648	747790	3772590	309.792	6.89133	1081	1.56472	542.844	3909.02	159.529	145.026	0.679503	228	48.4308	30.0018	35.7577	6.33247	3	158.844	-0.2626	1100	19.8848
236	Arb_andr	Arbutus andrachne	35.6961	34.0603	748837	3772120	200.751	6.89133	1112	0.139224	659.436	5016.94	170.569	156.355	2.01483	90	11.4392	29.6186	36.2021	5.41466	3	133.14	0.0845721	1200	40.164
237	Arb_andr	Arbutus andrachne	35.6656	34.0563	746033	3771600	15.0366	6.89133	1035	-0.387057	228.603	2246.98	145.59	131.031	9.88108	194	46.803	30.7051	31.5672	7.19046	3	173.174	-1.01907	1000	40.9813
238	Arb_andr	Arbutus andrachne	35.6747	34.055	746877	3771480	6.93265	6.89133	1050	-0.000200812	373.521	3095.24	159.731	145.21	8.99568	211	52.8056	30.5467	36.1126	6.95448	3	169.923	-0.944576	1100	36.404
239	Arb_andr	Arbutus andrachne	35.6983	34.0537	749060	3771400	77.8212	27.2867	1124	0.356323	731.307	5279.79	168.92	154.844	3.74986	111	18.9569	29.4879	36.2216	5.02586	3	173.856	-0.191719	1200	28.5539
240	Arb_andr	Arbutus andrachne	35.7062	34.0221	749882	3767910	332.128	6.89133	1179	0.175604	868.637	5981.44	164.672	150.95	0.964805	248	49.1943	28.6095	31.9507	3.40814	1	178.649	-0.8076	1200	38.097
241	Arb_andr	Arbutus andrachne	35.7172	34.0233	750894	3768070	351.531	6.89133	1237	-0.102144	961.958	7006.67	179.025	165.254	17.2541	231	65.7115	27.4425	24.9792	2.22736	3	179.16	-0.985107	1300	37.8024
242	Arb_andr	Arbutus andrachne	35.7289	34.0244	751972	3768220	329.063	6.89133	1256	-0.733971	1167.74	8088.94	180.369	166.495	231.435	234	69.1545	26.3647	19.1538	1.24792	3	179.73	-0.55548	1300	24.1751
243	Arb_andr	Arbutus andrachne	35.7027	34.015	749580	3767110	326.029	19.9251	1202	0.31098	1074.12	5509.63	166.142	152.297	4.37189	238	59.2054	28.0724	33.993	3.05552	3	181.142	-0.487139	1200	25.3868
244	Arb_andr	Arbutus andrachne	35.676	34.0101	747130	3766500	216.426	6.89133	1065	-0.266266	494.755	2989.11	158.533	144.121	5.83388	125	17.3636	30.1409	40.4328	6.32836	3	172.254	0.113735	1100	38.2225
245	Arb_andr	Arbutus andrachne	35.6952	34.0071	748910	3766220	337.435	6.89133	1179	-0.136408	845.777	4768.29	167.407	153.456	1.18028	243	50.7209	28.4995	36.0627	3.71832	1	176.066	-0.814622	1200	35.6406
246	Arb_andr	Arbutus andrachne	35.6692	34.0049	746518	3765910	294.908	27.2867	1040	-0.0403749	488.981	2380.15	159.531	145.028	3.38358	227	57.9251	30.5493	38.9515	6.92642	3	142.685	-0.219365	1100	19.842
247	Arb_andr	Arbutus andrachne	35.657	33.993	745420	3764560	330.625	6.89133	1009	0.0495846	293.674	1467.21	145.347	130.812	5.31529	241	55.7116	30.8653	25.3274	7.323	3	156.049	-0.593038	1000	28.7806
248	Arb_andr	Arbutus andrachne	35.677	33.9908	747280	3764360	323.446	6.89133	1140	0.106559	831.983	3300.06	171.394	157.111	6.14554	232	56.1528	29.0309	36.5814	4.89761	3	130.961	-0.411823	1200	21.3173
249	Arb_andr	Arbutus andrachne	35.6633	33.9881	746017	3764040	304.166	24.8198	1073	-0.064358	631.941	2221.82	159.613	145.103	4.54822	243	59.1748	29.7415	37.0757	6.0631	3	134.954	-0.362979	1100	29.138
250	Arb_andr	Arbutus andrachne	35.6533	33.9811	745114	3763240	119.84	48.3741	1039	0.246969	606.938	1797.69	145.677	131.109	0	172	27.7737	30.0206	32.0163	6.46295	3	121.498	-0.113961	1000	2.66489
251	Arb_andr	Arbutus andrachne	35.6427	33.9742	744154	3762440	289.448	6.89133	993	0.427185	460.656	1563.04	146.522	131.87	0.601381	208	43.8172	30.6063	26.2099	7.23923	3	149.827	-0.147528	1000	11.504
252	Arb_andr	Arbutus andrachne	35.6403	33.9687	743949	3761830	158.477	6.89133	1002	0.741438	384.573	1974.86	146.516	131.864	0.510008	89	8.04497	30.5979	22.6648	7.22895	3	160.334	0.0853025	1000	26.0577
253	Arb_andr	Arbutus andrachne	35.6336	33.9691	743332	3761860	296.795	30.0735	952	0.0702341	246.097	1703.74	132.952	118.18	11.9429	219	62.0289	30.8887	19.2471	7.74296	3	172.72	-0.198304	900	15.4481
254	Arb_andr	Arbutus andrachne	35.7053	33.9465	750020	3759520	23.8869	6.89133	1008	-0.0420923	533.757	7947.82	176.179	162.627	2.83442	169	26.0639	30.1929	20.3875	4.80547	3	164.743	-1.08034	1300	47.7229
255	Arb_andr	Arbutus andrachne	35.6446	33.942	744422	3758880	3.62799	6.89133	970	0.113504	163.343	4734.91	128.888	114.568	12.2363	211	57.4496	31.0177	25.0852	7.12213	3	170.225	-1.1994	900	44.6455
256	Arb_andr	Arbutus andrachne	35.688	33.9436	748430	3759160	274.869	6.89133	1000	0.782669	478.735	6923.89	166.027	152.192	4.84559	225	53.6251	30.6785	24.1627	5.87744	3	164.649	-0.22339	1200	42.4613
257	Arb_andr	Arbutus andrachne	35.661	33.9364	745954	3758290	135.06	6.89133	996	-0.0256164	387.464	6043.46	142.013	127.812	5.11788	82	15.7116	30.8166	25.6209	6.69373	3	149.056	0.0892754	1000	26.0009
258	Arb_andr	Arbutus andrachne	35.6795	33.9373	747662	3758440	302.409	9.6935	1013	0.356002	604.18	6893.46	168.336	154.308	0.0672426	222	53.8081	30.4661	24.9449	6.00147	3	151.693	-0.210965	1200	16.422
259	Arb_andr	Arbutus andrachne	35.6536	33.9402	745259	3758700	343.52	6.89133	996	-0.272759	228.135	5357.01	142.482	128.234	2.12399	235	52.6759	30.7751	25.8392	6.7315	3	170.841	-1.2887	1000	52.6286
260	Arb_andr	Arbutus andrachne	35.6699	33.9355	746780	3758220	306.469	6.89133	1009	0.276333	625.2	6538.83	155.774	141.613	2.83423	234	52.3783	30.5765	26.0572	6.36172	3	122.38	-0.30098	1100	22.0994
261	Arb_andr	Arbutus andrachne	35.6929	33.934	748910	3758100	313.213	6.89133	1031	0.615353	597.197	7991.2	165.498	151.707	1.39462	215	44.266	29.8992	23.8385	4.94557	3	165.079	-0.23367	1200	13.3505
262	Arb_andr	Arbutus andrachne	35.6796	33.932	747687	3757850	279.294	48.3747	1046	-0.14378	663.361	7357.1	167.826	153.84	2.72329	222	59.9588	29.8795	26.6777	5.28559	4	164.957	-0.126488	1200	23.0139
263	Arb_andr	Arbutus andrachne	35.689	33.9255	748575	3757150	5.17101	6.89133	1086	-0.333753	772.417	8460.68	179.206	165.421	42.9669	212	64.6639	29.0776	29.0648	4.03774	4	161.934	-0.699622	1300	26.0048
264	Arb_andr	Arbutus andrachne	35.6725	33.9237	747054	3756910	352.298	6.89133	1069	-0.441621	700.485	7793.4	168.374	154.343	3.71893	207	47.5761	29.5087	31.9454	4.96557	4	156.173	-0.412937	1200	12.8446
265	Arb_andr	Arbutus andrachne	35.6768	33.9237	747452	3756920	286.733	35.8557	1082	-0.247519	788.454	7976.21	167.546	153.584	160.829	210	73.9174	29.2703	31.3238	4.57943	3	165.32	-0.174883	1200	12.9896
266	Arb_andr	Arbutus andrachne	35.6502	33.9173	745010	3756150	313.557	6.89133	1066	-0.106771	638.933	6298.78	141.676	127.509	40.8245	196	57.0105	29.4868	30.1512	5.18854	3	162.749	-0.19702	1000	5.59208
267	Arb_andr	Arbutus andrachne	35.6612	33.9158	746032	3756010	264.871	6.89133	1098	0.0281557	802.515	7318.16	154.679	140.618	11.9706	211	56.5519	29.066	30.6545	4.53971	3	176.676	-0.0480624	1100	24.3035
268	Arb_andr	Arbutus andrachne	35.6821	33.9115	747977	3755580	323.356	48.3747	1162	0.285167	1112.81	9249.95	178.591	164.854	3.80053	229	62.8459	27.9762	26.1198	2.74607	3	147.127	-0.373817	1300	19.5974
269	Arb_andr	Arbutus andrachne	35.6878	33.9107	748507	3755510	350.145	48.3747	1170	0.174358	1166.61	9731.37	178.058	164.361	2.64492	222	61.048	27.808	25.3896	2.48343	4	157.623	-0.579847	1300	22.4783
270	Arb_andr	Arbutus andrachne	35.657	33.9123	745654	3755610	301.966	6.89133	1099	0.187402	842.757	6942.87	155.153	141.048	2.799	217	46.8225	29.0164	29.778	4.56385	3	171.936	-0.205241	1100	13.8977
271	Arb_andr	Arbutus andrachne	35.6809	33.909	747871	3755300	227.329	48.3747	1157	-0.0368705	1104.75	9178.33	178.451	164.724	1.0535	179	37.9212	28.0401	24.7688	2.79502	4	148.499	-0.0788419	1300	5.60978
272	Arb_andr	Arbutus andrachne	35.639	33.9096	743997	3755270	191.257	6.89133	1030	0.365735	581.467	5336.44	142.124	127.912	2.48251	122	11.711	30.114	28.141	5.95005	3	158.99	0.0555812	1000	24.454
273	Arb_andr	Arbutus andrachne	35.627	33.9079	742892	3755050	201.088	6.89133	1007	-0.808331	325.806	4290.67	143.149	128.834	18.1793	116	26.0906	30.4032	25.3231	6.44449	3	166.024	0.0930804	1000	30.7328
274	Arb_andr	Arbutus andrachne	35.6677	33.9054	746663	3754870	187.874	48.3747	1147	-0.0853189	1010.34	8038.36	166.343	152.481	4.48944	136	23.715	28.2373	23.2341	3.2668	4	116.987	0.0195879	1200	18.628
275	Arb_andr	Arbutus andrachne	35.6427	33.9001	744362	3754220	9.84457	6.89133	1042	-0.142207	637.319	5920.5	156.017	141.833	7.64157	207	51.0449	29.8863	25.2901	5.65097	3	164.425	-0.839549	1100	32.8671
276	Arb_andr	Arbutus andrachne	35.6426	33.8985	744362	3754050	339.917	6.89133	1050	0.842148	746.2	5973.34	155.977	141.798	0.0562509	231	48.2706	29.75	24.77	5.4964	3	169.439	-0.543659	1100	24.4058
277	Arb_andr	Arbutus andrachne	35.6296	33.9012	743151	3754310	19.45	6.89133	1013	-0.220115	470.996	4750.14	142.822	128.539	5.04125	192	42.1532	30.3055	25.0068	6.28113	3	168.806	-0.832593	1000	35.0216
278	Arb_andr	Arbutus andrachne	35.5996	33.8945	740396	3753500	23.9318	35.8557	964	-0.318681	200.464	2676.65	132.545	117.818	4.23208	197	49.6179	30.5739	24.4646	7.32802	3	160.387	-0.364388	900	10.4871
279	Arb_andr	Arbutus andrachne	35.6466	33.8951	744740	3753680	97.0302	6.89133	1070	1.15867	798.552	6458.79	155.293	141.175	2.19513	108	10.773	29.3319	24.0721	4.92999	3	167.701	-0.0204743	1100	23.643
280	Arb_andr	Arbutus andrachne	35.6421	33.8947	744326	3753630	203.533	6.89133	1062	0.448729	818.202	6087.56	155.793	141.63	2.94682	136	13.4863	29.5248	23.9803	5.22157	3	163.305	0.0870266	1100	24.604
281	Arb_andr	Arbutus andrachne	35.6414	33.8951	744261	3753670	214.899	6.89133	1060	0.46028	818.32	6020.75	155.911	141.737	1.64638	161	22.4267	29.5593	24.0606	5.2783	3	165.445	0.0603277	1100	17.7223
282	Arb_andr	Arbutus andrachne	35.6412	33.8959	744242	3753760	309.086	35.8557	1059	0.266364	820.005	5960.07	156.057	141.87	5.35854	210	55.2804	29.5944	24.1064	5.34017	3	171.323	-0.191927	1100	10.6415
283	Arb_andr	Arbutus andrachne	35.6412	33.8955	744244	3753710	270.769	8.36176	1059	0.329258	821.504	5970.89	156.022	141.838	0	197	36.5903	29.5875	24.0999	5.32702	3	170.6	-0.0834538	1100	8.91745
284	Arb_andr	Arbutus andrachne	35.6429	33.8959	744399	3753760	287.63	35.8557	1062	0.486248	849.114	6100.31	155.854	141.686	0.329045	202	46.3133	29.5169	24.081	5.2229	3	170.926	-0.130436	1100	9.05749
285	Arb_andr	Arbutus andrachne	35.6419	33.8963	744307	3753800	324.245	35.8557	1058	0.196338	818.611	5995.08	156.004	141.822	2.293	231	58.1711	29.6006	24.1376	5.33836	3	171.235	-0.386832	1100	20.6121
286	Arb_andr	Arbutus andrachne	35.6426	33.8967	744364	3753850	331.877	20.1184	1058	0.310961	822.993	6041.17	155.932	141.756	1.2642	233	55.9261	29.5904	24.1904	5.31548	3	169.311	-0.480732	1100	22.9635
287	Arb_andr	Arbutus andrachne	35.6429	33.8962	744394	3753790	319.115	35.8557	1062	0.982665	846.889	6089.87	155.879	141.708	0.941401	216	50.8693	29.5284	24.1228	5.23956	3	166.634	-0.246877	1100	13.0415
288	Arb_andr	Arbutus andrachne	35.6427	33.8967	744379	3753850	339.743	23.3754	1059	0.409876	828.808	6069.4	155.892	141.72	0.379283	228	54.8378	29.5737	24.2066	5.29086	3	167.887	-0.508349	1100	21.9349
289	Arb_andr	Arbutus andrachne	35.6382	33.8973	743958	3753900	341.737	6.89133	1045	0.401344	710.243	5626.45	156.438	142.216	5.49825	239	55.7081	29.8364	24.197	5.66476	3	168.186	-0.783435	1100	34.3208
290	Arb_andr	Arbutus andrachne	35.5977	33.8913	740228	3753140	326.271	35.8557	966	-0.242536	270.839	2756.65	147.437	132.694	9.8932	233	64.8377	30.542	25.3269	7.32057	3	156.016	-0.439008	1000	21.9179
291	Arb_andr	Arbutus andrachne	35.5999	33.8866	740445	3752630	302.948	6.89133	986	-0.627435	292.308	3283.43	146.002	131.402	806.454	199	56.8926	30.3647	26.892	6.89066	3	172.478	-0.201125	1000	8.21343
292	Arb_andr	Arbutus andrachne	35.6237	33.8855	742650	3752560	342.107	48.3747	1045	0.121068	647.399	5098.3	156.924	142.658	9.53985	213	63.9798	29.7129	25.0189	5.60879	4	164.337	-0.36471	1100	13.9978
293	Arb_andr	Arbutus andrachne	35.6477	33.8823	744877	3752260	175.658	48.3747	1033	0.0413527	651.311	7159.2	153.793	139.812	0	181	39.7361	29.8271	20.1373	5.2206	4	161.611	-0.15053	1100	0.366784
294	Arb_andr	Arbutus andrachne	35.7136	33.8804	750982	3752210	337.782	48.3747	967	-0.431266	627.964	12846	169.237	156.219	51.9847	229	77.7629	30.1708	12.5918	3.69006	4	164.831	-0.529946	1300	22.2944
295	Arb_andr	Arbutus andrachne	35.6814	33.8807	748002	3752160	353.768	6.89133	986	-0.171616	523.321	10030.4	160.608	147.224	74.9373	223	69.0175	30.3921	14.1205	4.68924	3	173.771	-0.700389	1200	26.4394
296	Arb_andr	Arbutus andrachne	35.7229	33.881	751840	3752300	313.808	6.89133	963	0.0732437	699.202	13628.3	168.653	155.679	7.41461	249	58.6998	30.1145	11.5357	3.53218	3	168.328	-0.505895	1300	32.9944
297	Arb_andr	Arbutus andrachne	35.5955	33.8823	740050	3752140	266.116	6.89133	982	0.119283	413.644	3352.9	146.547	131.892	8.32288	206	51.0449	30.2862	26.5076	6.89652	3	162.463	-0.0530978	1000	16.6502
298	Arb_andr	Arbutus andrachne	35.7472	33.8766	754097	3751870	348.847	35.8557	957	-1.22805	751.552	15916.2	166.854	154.019	60612.4	196	68.3635	29.6609	11.2691	2.73397	3	150.841	-0.347724	1300	7.68957
299	Arb_andr	Arbutus andrachne	35.7487	33.8757	754239	3751770	357.22	6.89133	962	0.479956	809.617	16084.5	167.087	154.234	22.5534	221	64.3449	29.5509	11.3605	2.65266	3	169.605	-0.707405	1300	27.1835
300	Arb_andr	Arbutus andrachne	35.7016	33.8787	749876	3751990	27.9366	48.3747	970	-0.0273528	614.382	11863.6	157.227	144.125	0.0546721	186	41.5545	30.372	13.0817	4.0884	4	171.796	-0.477276	1200	21.2896
301	Arb_andr	Arbutus andrachne	35.7652	33.8764	755767	3751890	336.335	6.89133	1003	-0.616564	959.166	17222.1	166.183	153.399	58.405	246	67.0562	28.8165	10.6393	1.69242	3	167.08	-0.923673	1300	41.107
302	Arb_andr	Arbutus andrachne	35.756	33.8759	754916	3751810	286.379	6.89133	989	-0.403708	795.711	16686	167.795	154.888	50835.8	188	61.9697	29.0932	10.8786	2.2694	3	156.738	-0.151253	1300	2.99073
303	Arb_andr	Arbutus andrachne	35.647	33.8728	744842	3751210	355.006	6.89133	989	0.396664	483.203	7668.44	153.051	139.137	13.4215	225	66.4821	30.581	17.8484	5.91659	3	172.033	-0.821697	1100	31.6425
304	Arb_andr	Arbutus andrachne	35.658	33.8737	745857	3751330	4.90585	35.8557	987	0.677965	506.419	8478.75	164.514	150.804	2.47645	208	50.4276	30.551	16.9212	5.49999	3	168.931	-0.515736	1200	20.0144
305	Arb_andr	Arbutus andrachne	35.5928	33.8751	739821	3751330	320.254	6.89133	983	-0.199383	347.24	3850.45	145.968	131.371	2.23203	217	47.926	30.2731	26.8488	6.78556	3	168.86	-0.321302	1000	13.8441
306	Arb_andr	Arbutus andrachne	35.601	33.8743	740582	3751260	268.376	48.3747	1032	0.285157	539.068	4357.35	144.128	129.715	11.9054	215	66.6748	29.6901	26.8589	5.84022	4	164.682	-0.0658973	1000	25.2808
307	Arb_andr	Arbutus andrachne	35.6343	33.8722	743668	3751110	343.358	6.89133	989	-0.0710966	349.468	6730.43	155.284	141.168	2.45578	240	52.6505	30.6786	19.9886	6.39291	3	171.672	-1.06268	1100	43.8491
308	Arb_andr	Arbutus andrachne	35.7094	33.8707	750621	3751120	347.617	48.3747	1030	0.287971	1013.19	12870.6	158.268	145.079	3.55083	226	62.1382	28.8705	13.4973	2.62566	4	165.359	-0.613087	1200	24.6041
309	Arb_andr	Arbutus andrachne	35.7461	33.8696	754020	3751090	268.901	6.89133	988	0.186324	879.905	16075.8	168.368	155.416	8.12753	217	56.7774	29.0723	12.7058	2.34217	4	166.798	-0.0677247	1300	27.3528
310	Arb_andr	Arbutus andrachne	35.7542	33.872	754763	3751380	37.726	6.89133	998	0.440779	1019.19	16709.4	168.394	155.441	1.24345	163	20.4935	28.9028	11.596	2.16067	3	155.803	-0.606195	1300	33.0594
311	Arb_andr	Arbutus andrachne	35.722	33.8705	751788	3751130	73.8458	48.3747	1006	0.283304	872.542	13925.1	159.335	146.221	5.16394	127	23.7516	29.0166	13.2638	2.62857	4	164.867	-0.170419	1215	24.7591
312	Arb_andr	Arbutus andrachne	35.7018	33.8726	749913	3751320	50.2463	33.776	1012	-0.320528	786.452	12124.2	158.594	145.377	10.0223	165	39.1343	29.338	13.5839	3.19394	3	177.389	-0.292841	1200	18.3038
313	Arb_andr	Arbutus andrachne	35.6674	33.8726	746730	3751230	244.246	32.907	982	0.192215	618.792	9279.8	162.544	148.999	0.351384	189	39.7786	30.5519	15.4083	5.18369	3	165.671	-0.0141699	1200	12.2133
314	Arb_andr	Arbutus andrachne	35.6516	33.8699	745275	3750900	308.685	13.0604	985	-0.860507	549.666	8181.98	151.945	138.132	105.105	206	59.1273	30.5894	17.1039	5.73826	3	172.812	-0.198729	1100	10.3638
315	Arb_andr	Arbutus andrachne	35.6509	33.8701	745213	3750920	48.767	35.8557	985	-0.523666	552.143	8130.17	152.071	138.246	11.8859	170	40.1789	30.5999	17.1152	5.77125	3	167.19	-0.261232	1100	14.859
316	Arb_andr	Arbutus andrachne	35.651	33.8698	745225	3750890	159.943	35.8557	985	-0.732072	548.244	8156.06	152.008	138.189	128.045	187	61.1825	30.5947	17.1095	5.75476	3	169.796	-0.242689	1100	8.46305
317	Arb_andr	Arbutus andrachne	35.6317	33.8677	743444	3750610	324.531	48.3747	994	0.212194	482.232	6852.14	155.721	141.565	9.97627	228	67.3135	30.5226	19.9482	6.29453	4	165.176	-0.374946	1100	19.3429
318	Arb_andr	Arbutus andrachne	35.6326	33.8679	743519	3750630	332.315	48.3747	993	-0.09808	488.046	6902.54	155.514	141.376	8.79406	229	66.4888	30.5472	19.8491	6.28755	4	164.164	-0.462273	1100	21.1628
319	Arb_andr	Arbutus andrachne	35.6364	33.8686	743869	3750720	103.425	48.3747	989	0.215882	502.298	7130.13	154.756	140.687	3.18201	149	28.5536	30.6326	19.1486	6.25637	3	159.034	-0.0598287	1100	10.304
320	Arb_andr	Arbutus andrachne	35.7229	33.8644	751891	3750460	30.1253	48.3747	1064	-0.0282092	1017.05	14285.1	158.115	144.939	5.2847	186	46.6346	28.2873	14.8398	1.96016	4	152.872	-0.362554	1200	15.7982
321	Arb_andr	Arbutus andrachne	35.6478	33.8633	744939	3750160	265.743	35.8557	996	-0.00945092	550.432	8313.25	152.392	138.538	8.09795	194	53.2859	30.3207	16.8196	5.52189	3	168.243	-0.0947055	1100	7.86612
322	Arb_andr	Arbutus andrachne	35.6469	33.8631	744856	3750130	339.716	35.8557	998	-0.0714219	543.573	8258.14	152.531	138.665	9.589	199	53.9564	30.2925	16.8791	5.51477	3	152.53	-0.258661	1100	7.1637
323	Arb_andr	Arbutus andrachne	35.6256	33.8663	742884	3750430	308.614	6.89133	996	0.532464	404.404	6570.41	156.293	142.085	12.8275	221	61.8967	30.4776	20.4653	6.33817	3	162.724	-0.638365	1100	24.7123
324	Arb_andr	Arbutus andrachne	35.6268	33.8667	742989	3750490	346.505	35.8557	996	-0.111223	376.738	6594.27	156.223	142.021	630.421	231	81.3651	30.4716	20.4978	6.32033	3	170.451	-0.678666	1100	28.03
325	Arb_andr	Arbutus andrachne	35.6237	33.8646	742709	3750240	310.01	6.89133	991	0.079538	434.988	6571	156.401	142.183	7.36678	242	59.0449	30.5538	20.2996	6.4383	3	174.7	-0.392938	1100	27.1122
326	Arb_andr	Arbutus andrachne	35.734	33.8635	752919	3750390	352.54	35.8557	1089	-0.415001	1153.24	15255.2	170.91	157.763	12.4903	213	64.171	27.9067	15.3258	1.48145	3	162.724	-0.461003	1300	16.0408
327	Arb_andr	Arbutus andrachne	35.745	33.8635	753937	3750410	311.602	6.89133	1075	0.115455	1126.55	16200.4	170.378	157.272	10.733	228	61.9472	27.9976	14.791	1.49468	3	176.223	-0.299216	1300	18.6197
328	Arb_andr	Arbutus andrachne	35.712	33.8629	750885	3750260	185.168	48.3747	1042	-0.0776221	997.492	13415.6	158.233	145.047	6.68939	132	25.7546	28.6379	14.3843	2.36478	4	154.87	0.0162012	1200	19.0817
329	Arb_andr	Arbutus andrachne	35.6674	33.8649	746752	3750380	351.87	35.8557	998	0.221659	673.936	9727.72	149.158	135.599	1.80847	223	55.4415	30.0919	15.262	4.71008	3	139.946	-0.642341	1100	24.4247
330	Arb_andr	Arbutus andrachne	35.6835	33.8582	748265	3749670	170.299	6.89133	1015	0.146073	752.489	11382.8	146.708	133.371	0	177	25.045	29.4991	15.7489	3.61831	3	173.445	-0.134205	1100	1.37794
331	Arb_andr	Arbutus andrachne	35.6119	33.8596	741630	3749660	108.606	6.89133	1003	-0.0337108	300.197	6248.81	156.544	142.313	173.028	75	32.0776	30.2707	22.3883	6.15371	3	168.221	0.0146994	1100	29.9618
332	Arb_andr	Arbutus andrachne	35.7027	33.854	750054	3749250	116.323	48.3747	1018	0.006766	859.193	13151.4	158.239	145.052	5.37177	206	56.9507	29.0703	14.5838	2.8394	4	166.985	-0.476028	1200	16.1963
333	Arb_andr	Arbutus andrachne	35.7021	33.8534	749999	3749190	336.276	48.3747	1023	-0.0870391	872.113	13129	158.343	145.148	0.00597549	226	57.3445	29.0147	14.8087	2.79661	4	171.07	-0.459854	1200	19.6704
334	Arb_andr	Arbutus andrachne	35.7035	33.8546	750126	3749320	238.034	48.3747	1014	-0.147322	841.108	13174.3	158.134	144.956	5.70618	204	56.0378	29.1188	14.3628	2.87433	4	169.391	-0.405791	1200	13.3949
335	Arb_andr	Arbutus andrachne	35.703	33.8545	750076	3749310	11.42	48.3747	1016	0.145273	843.336	13121.9	158.234	145.048	7.9724	200	55.3822	29.097	14.3491	2.86781	4	170.242	-0.423791	1200	15.6926
336	Arb_andr	Arbutus andrachne	35.7015	33.8568	749931	3749570	41.3671	47.6116	1018	-0.445224	809.284	12900.9	158.388	145.189	6.32823	173	39.3993	29.1208	14.2347	2.9206	3	157.599	-0.365011	1200	19.5039
337	Arb_andr	Arbutus andrachne	35.6837	33.8575	748283	3749590	320.108	6.89133	1018	-0.133497	754.423	11455	146.723	133.385	0.761656	200	39.213	29.4127	15.6392	3.52667	3	173.05	-0.217351	1100	6.83916
338	Arb_andr	Arbutus andrachne	35.6829	33.8576	748208	3749610	252.548	6.89133	1017	0.23956	749.243	11362.5	146.849	133.499	18.53	185	33.1083	29.4475	15.7512	3.5879	3	171.883	-0.119201	1100	3.88171
339	Arb_andr	Arbutus andrachne	35.6229	33.8584	742655	3749550	319.721	35.8557	999	-0.164638	665.572	7018.8	156.228	142.025	3.99838	234	61.5044	30.3679	19.2724	6.2084	3	154.068	-0.398058	1100	21.9344
340	Arb_andr	Arbutus andrachne	35.6166	33.8557	742077	3749240	296.412	6.89133	978	-0.347214	441.17	6858.85	156.272	142.066	126.653	243	70.3808	30.683	19.3033	6.55791	3	172.068	-0.353382	1100	32.4023
341	Arb_andr	Arbutus andrachne	35.6871	33.8546	748605	3749280	304.19	48.3747	1029	-0.409178	871.396	11867.2	146.52	133.2	9.36218	239	68.2079	29.1242	15.04	3.17346	4	164.199	-0.346994	1100	26.2872
342	Arb_andr	Arbutus andrachne	35.7012	33.8551	749908	3749370	108.931	48.3747	1021	-0.195464	858.715	12961.8	158.467	145.261	1.12912	109	18.5299	29.0627	14.3055	2.87067	4	163.856	0.0163031	1200	21.2226
343	Arb_andr	Arbutus andrachne	35.6011	33.8486	740662	3748410	205.446	6.89133	991	-0.0258427	456.864	6765.48	142.39	128.151	2.8086	169	23.0683	30.3097	21.9146	6.20967	4	170.126	-0.0361762	1000	8.94545
344	Arb_andr	Arbutus andrachne	35.6032	33.8478	740858	3748330	123.448	6.89133	978	-0.120782	412.641	6940.82	142.285	128.056	14.4586	93	24.9861	30.5245	21.0229	6.42446	3	160.507	0.0655591	1000	23.7047
345	Arb_andr	Arbutus andrachne	35.5832	33.8479	739008	3748290	263.63	6.89133	943	0.016988	297.174	6089.04	143.736	129.363	19.8334	210	57.8094	30.6969	22.9506	6.86536	3	160.927	-0.0452129	1000	24.8244
346	Arb_andr	Arbutus andrachne	35.6108	33.845	741571	3748040	351.483	6.89133	954	0.288205	308.604	7569.48	141.978	127.78	19.8279	230	62.207	30.9628	18.4321	6.84621	3	168.796	-0.912132	1000	35.6974
347	Arb_andr	Arbutus andrachne	35.5947	33.845	740081	3748000	148.232	6.89133	973	-0.0306054	357.161	6821.7	142.381	128.143	8.0842	135	17.7089	30.5728	22.8392	6.49396	3	162.445	0.0152456	1000	13.3395
348	Arb_andr	Arbutus andrachne	35.6223	33.845	742635	3748060	7.67981	35.8557	969	0.197661	449.188	8133.68	141.403	127.263	7.72852	207	54.8202	30.7615	16.688	6.52517	3	161.169	-0.583644	1000	21.8892
349	Arb_andr	Arbutus andrachne	35.5581	33.8452	736693	3747940	29.2589	31.9336	917	-0.726415	89.2917	5902.62	136	120.889	130388	181	58.4951	30.5879	20.1545	7.95746	4	150.508	-0.226265	900	7.04653
350	Arb_andr	Arbutus andrachne	35.568	33.8455	737608	3747990	178.463	48.3747	890	-0.422192	97.0417	5989.42	132.248	117.554	30.97	158	46.2497	30.9283	20.2515	7.65756	3	160.127	-0.0746088	900	8.66717
351	Arb_andr	Arbutus andrachne	35.5987	33.8446	740452	3747960	172.084	6.89133	970	0.0933395	337.404	7036.32	142.141	127.927	20.9952	132	25.6679	30.6519	21.7885	6.53751	3	167.243	0.0116162	1000	16.3688
352	Arb_andr	Arbutus andrachne	35.599	33.8383	740497	3747270	356.703	6.89133	947	-0.147849	308.215	7654.25	141.618	127.456	11.0035	222	61.3248	31.0239	21.7596	6.84859	3	168.065	-0.744743	1000	27.7541
353	Arb_andr	Arbutus andrachne	35.6118	33.8383	741682	3747300	297.614	48.3747	982	0.960507	493.441	8253.22	141.499	127.349	0.69025	227	55.8751	30.5735	20.313	6.33818	4	160.977	-0.207191	1000	19.823
354	Arb_andr	Arbutus andrachne	35.5621	33.8428	737070	3747680	353.19	44.6739	918	0.141112	189.558	6186.02	133.199	118.4	4.35885	219	60.4969	30.683	20.2397	7.56496	3	132.329	-0.568931	900	21.1909
355	Arb_andr	Arbutus andrachne	35.6217	33.8399	742594	3747500	58.3447	48.3747	1004	0.328464	620.497	8576.63	140.754	126.679	2.13581	145	24.1317	30.1217	18.179	5.71292	4	159.949	-0.300842	1000	24.726
356	Arb_andr	Arbutus andrachne	35.6371	33.8378	744025	3747300	73.6017	35.8557	969	0.1063	464.392	9607.55	150.784	137.076	1.27532	157	24.6223	30.8881	14.0437	5.8638	3	161.935	-0.12463	1100	12.5279
357	Arb_andr	Arbutus andrachne	35.573	33.8372	738094	3747080	249.209	6.89133	940	-0.603652	175.486	6966.31	128.818	114.505	286.701	226	70.6559	30.8093	21.0994	6.88223	4	151.824	-0.545182	900	23.5453
358	Arb_andr	Arbutus andrachne	35.5776	33.8374	738519	3747120	353.885	27.6956	930	0.367396	283.126	7040.71	128.224	113.977	1.54086	207	48.4248	30.9744	21.6956	6.94595	3	159.553	-0.392427	900	13.7497
359	Arb_andr	Arbutus andrachne	35.591	33.8374	739759	3747150	15.0073	35.8557	942	0.405889	357.092	7446.16	141.889	127.7	0.116681	194	43.1932	30.9965	22.7686	6.86703	3	161.315	-0.338613	1000	11.9961
360	Arb_andr	Arbutus andrachne	35.55	33.8366	735967	3746960	319.556	12.2637	938	0.126093	327.993	6202.32	135.878	120.781	5.63606	204	49.3414	30.4325	18.3549	7.76846	3	154.527	-0.220629	900	8.31836
361	Arb_andr	Arbutus andrachne	35.5902	33.8326	739699	3746610	323.618	48.3747	985	0.203604	501.518	7904.58	141.614	127.453	3.5357	216	58.5961	30.4418	23.2596	6.21553	4	171.427	-0.282838	1000	13.0103
362	Arb_andr	Arbutus andrachne	35.6019	33.8306	740787	3746420	258.3	48.3747	1005	-0.167817	480.421	8536.86	141.18	127.062	10.4751	205	60.6025	30.2611	23.4888	5.94128	4	176.741	-0.0185558	1000	27.1346
363	Arb_andr	Arbutus andrachne	35.5776	33.8307	738538	3746370	278.305	6.89133	964	0.0148501	337.528	7772.28	127.344	113.195	8.90582	211	48.7847	30.7149	22.9667	6.49078	3	160.522	-0.121854	900	14.7655
364	Arb_andr	Arbutus andrachne	35.6143	33.8294	741939	3746310	342.379	53.6864	1038	-0.00627549	737.745	9211.66	153.883	139.894	30.8471	216	72.3518	29.694	23.5658	5.09075	3	170.06	-0.411785	1100	15.5983
365	Arb_andr	Arbutus andrachne	35.646	33.8292	744874	3746370	21.6292	48.3747	975	-0.445604	604.26	10860.2	151.168	137.778	13.1419	190	57.0592	30.6525	12.4444	4.98467	4	160.496	-0.331554	1129	10.9444
366	Arb_andr	Arbutus andrachne	35.7012	33.8292	749984	3746500	297.426	48.3747	945	0.088333	701.709	14539.8	154.102	141.26	6.66612	215	59.3909	30.3622	12.6991	3.51863	4	160.706	-0.182731	1200	13.5048
367	Arb_andr	Arbutus andrachne	35.6759	33.8245	747658	3745920	14.8201	48.3747	945	-0.011747	522.213	13125.6	155.74	142.761	11.2495	198	58.5321	30.8578	10.7311	4.35749	4	171.123	-0.437843	1200	16.5075
368	Arb_andr	Arbutus andrachne	35.5504	33.8286	736026	3746080	306.945	12.2637	917	0.0314371	249.366	6378.77	133.265	118.458	3.41337	188	39.3453	30.7125	19.3899	7.60877	3	157.404	-0.160222	900	2.58692
369	Arb_andr	Arbutus andrachne	35.5567	33.8275	736612	3745970	354.8	30.0735	931	-0.335728	247.312	6979.12	130.927	116.38	6.29004	201	50.552	30.697	19.7847	7.16212	3	162.212	-0.357768	900	10.0084
370	Arb_andr	Arbutus andrachne	35.5664	33.828	737509	3746050	222.184	44.6739	957	0.0255771	346.552	7829.52	128.089	113.857	24.0695	179	52.8498	30.6338	20.518	6.54964	3	162.157	-0.108151	900	3.1271
371	Arb_andr	Arbutus andrachne	35.5736	33.8269	738178	3745940	199.228	32.907	959	0.0477432	321.471	8099.55	127.259	113.135	20.218	136	28.313	30.7396	21.8508	6.47259	4	162.233	0.0699191	901	22.4772
372	Arb_andr	Arbutus andrachne	35.6679	33.8254	746912	3746000	82.5333	48.3747	951	1.27074	545.285	12529.4	156.807	143.74	0.780528	140	21.3699	30.8462	11.1386	4.53385	4	163.648	-0.0901407	1200	17.1194
373	Arb_andr	Arbutus andrachne	35.552	33.8235	736188	3745520	157.972	44.6739	881	0.155127	150.169	6482.35	131.633	117.007	0.577181	171	32.6015	31.005	19.1087	7.62723	3	141.026	-0.112558	900	2.98578
374	Arb_andr	Arbutus andrachne	35.5687	33.8212	737740	3745300	288.097	32.907	914	-0.0690757	198.645	8029.71	140.839	126.755	9.28484	192	51.0018	31.1367	21.4704	6.83173	3	158.365	-0.143504	1000	4.57216
375	Arb_andr	Arbutus andrachne	35.5971	33.8183	740378	3745040	248.457	27.2982	1034	-0.0579803	618.275	9609.42	154.649	140.59	11.4531	193	53.0877	29.8576	25.6186	5.39601	3	167.1	0.0321878	1100	26.7711
376	Arb_andr	Arbutus andrachne	35.5902	33.8168	739743	3744860	348.216	53.6864	1016	-0.36575	473.621	9553.45	154.529	140.481	52.746	226	81.0742	30.1504	24.995	5.69464	3	176.101	-0.635348	1100	24.5446
377	Arb_andr	Arbutus andrachne	35.5476	33.8141	735806	3744460	269.192	44.6739	880	-0.0963863	208.662	6121.39	130.7	116.178	16.2129	208	65.1719	31.0292	18.9177	7.47958	3	163.889	-0.0741921	900	15.9094
378	Arb_andr	Arbutus andrachne	35.5556	33.8134	736549	3744400	320.652	53.6864	920	-0.0186798	283.22	6872.01	142.274	128.046	6.55858	220	63.6842	30.9152	19.4704	6.84685	3	167.107	-0.301036	1000	14.7654
379	Arb_andr	Arbutus andrachne	35.5717	33.8134	738040	3744440	192.976	48.3747	950	-0.774074	250.211	8340.72	139.985	125.987	1053.14	178	60.907	30.912	22.0896	6.4327	4	174.322	-0.109503	1000	5.55702
380	Arb_andr	Arbutus andrachne	35.591	33.8134	739827	3744490	342.384	44.6739	1028	-0.122411	603.688	9951.53	154.284	140.258	33.3594	215	72.6013	29.9589	26.1643	5.44572	3	177.21	-0.40156	1100	15.1502
381	Arb_andr	Arbutus andrachne	35.5763	33.8117	738470	3744260	226.98	48.3747	973	-0.199342	340.917	8793.8	139.673	125.706	9.19597	169	42.6595	30.7177	23.2955	6.16424	4	169.86	0.0705507	1000	21.7409
382	Arb_andr	Arbutus andrachne	35.5797	33.8063	738800	3743670	348.379	32.907	1015	0.0704957	527.835	9159.48	153.667	139.697	41.9012	218	69.9604	30.1697	25.8058	5.57234	3	169.903	-0.482407	1100	18.3571
383	Arb_andr	Arbutus andrachne	35.5564	33.8065	736642	3743640	269.683	44.6739	959	0.0341135	340.839	7015.83	141.314	127.182	9.69727	204	59.4456	30.5824	20.1829	6.31453	3	170.851	-0.0836913	1000	13.0021
384	Arb_andr	Arbutus andrachne	35.55	33.8057	736052	3743540	292.188	48.3747	939	0.0167114	306.7	6432.44	142.532	128.279	9.95494	217	61.3916	30.6871	18.5597	6.6447	4	163.726	-0.170585	1000	15.116
385	Arb_andr	Arbutus andrachne	35.5292	33.8054	734127	3743460	149.251	30.0735	910	-0.3372	199.025	4524.81	133.801	118.934	220.554	183	48.532	30.6666	16.0629	7.65548	3	149.871	-0.176712	900	4.07126
386	Arb_andr	Arbutus andrachne	35.5393	33.8008	735074	3742970	1.53519	48.3747	921	-0.437221	249.247	5513.41	144.052	129.647	4.21319	202	53.2277	30.816	17.5828	7.04905	3	151.668	-0.420438	1000	12.5372
387	Arb_andr	Arbutus andrachne	35.5551	33.797	736548	3742580	316.258	53.6864	1015	0.68519	592.167	7029.68	154.656	140.596	33.5015	225	69.6561	29.9453	20.7557	5.49252	3	158.437	-0.297296	1100	17.2845
388	Arb_andr	Arbutus andrachne	35.5498	33.7968	736058	3742550	327.663	20.3868	988	-0.299357	463.811	6565.65	153.418	139.304	253.451	241	77.855	30.2788	19.6603	5.95321	3	160.873	-0.556193	1087	27.4616
389	Arb_andr	Arbutus andrachne	35.5278	33.7957	734023	3742380	323.408	12.2637	918	0.309117	270.743	4576.95	146.075	131.468	0.666369	205	42.4826	30.7317	15.9722	7.30049	3	166.806	-0.225809	1000	9.33686
390	Arb_andr	Arbutus andrachne	35.5361	33.7939	734797	3742200	25.1354	48.3747	946	0.0524131	303.077	5375.42	143.107	128.796	13.1497	190	56.6795	30.6441	16.9804	6.69875	4	166.725	-0.38078	1000	16.5001
391	Arb_andr	Arbutus andrachne	35.5455	33.7839	735695	3741110	300.511	53.6864	1028	-0.0455218	634.212	6352.5	154.372	140.338	21.5615	216	67.888	29.8623	20.6635	5.35531	3	171.111	-0.209456	1100	13.7464
392	Arb_andr	Arbutus andrachne	35.534	33.7872	734621	3741450	99.3517	48.3747	967	-0.670727	348.131	5244.41	141.807	127.626	70.2768	206	73.673	30.5122	18.3791	6.32643	4	170.45	-0.456177	1000	16.5084
393	Arb_andr	Arbutus andrachne	35.5366	33.7752	734894	3740120	223.055	44.6739	1003	0.570496	540.732	5765.31	154.721	140.655	1.01349	171	32.5651	30.2103	21.0025	5.7914	3	135.431	0.0419743	1100	15.4639
394	Arb_andr	Arbutus andrachne	35.5243	33.7754	733755	3740120	240.724	6.89133	966	-0.822645	347.01	4696.81	142.021	127.819	15.6195	186	48.595	30.4894	18.4772	6.33965	3	170.689	-0.0145641	1000	13.8395
395	Arb_andr	Arbutus andrachne	35.5168	33.7752	733060	3740080	217.587	12.2637	950	-0.591829	283.827	4058.1	143.238	128.914	1699.32	160	34.5243	30.5688	16.7958	6.6397	3	151.629	0.0434651	1000	19.4659
396	Arb_andr	Arbutus andrachne	35.5423	33.7739	735426	3739990	255.56	44.6739	1034	-0.276602	593.982	6325.48	154.602	140.547	11.4819	200	58.4714	29.8353	21.6215	5.36382	3	173.052	-0.0180603	1100	18.8313
397	Arb_andr	Arbutus andrachne	35.5152	33.7707	732924	3739580	273.043	12.2637	948	-0.143068	356.015	4145.07	142.639	128.375	13.7448	196	50.9435	30.5748	17.4092	6.54146	3	167.074	-0.111767	1000	7.70716
398	Arb_andr	Arbutus andrachne	35.5243	33.769	733772	3739410	353.444	6.89133	979	0.280876	410.1	4978.78	155.567	141.425	13.2143	226	62.3782	30.408	18.7573	6.14494	3	168.296	-0.772337	1100	30.0515
399	Arb_andr	Arbutus andrachne	35.5364	33.769	734893	3739430	333.891	53.6864	1012	-0.481701	553.502	5992.21	154.774	140.704	52.678	209	68.6117	30.1492	21.2568	5.73378	3	176.827	-0.31427	1100	10.9258
400	Arb_andr	Arbutus andrachne	35.5417	33.7694	735383	3739490	319.545	53.6864	1036	0.0536416	636.48	6451.76	168.793	154.727	41.369	232	77.8657	29.8368	21.6168	5.38622	3	173.05	-0.370124	1200	20.6413
401	Arb_andr	Arbutus andrachne	35.5535	33.7656	736486	3739100	271.941	12.2637	1111	0.104028	900.957	7610.24	181.655	167.681	2.61997	195	41.4527	28.8418	21.4357	4.13352	4	167.178	-0.109825	1300	7.2935
402	Arb_andr	Arbutus andrachne	35.6091	33.7336	741727	3735680	344.683	20.3868	947	-0.802985	404.994	13752.2	157.242	144.139	15.6189	227	65.9385	30.931	8.43044	4.70291	3	178.636	-0.611719	1200	23.4544
403	Arb_andr	Arbutus andrachne	35.5996	33.7262	740867	3734830	283.325	53.6864	914	0.778201	493.754	13318.5	145.365	132.15	2.43798	233	61.0648	31.3723	8.12213	5.41681	4	175.658	-0.210129	1100	31.706
404	Arb_andr	Arbutus andrachne	35.568	33.7224	737949	3734340	16.6699	48.3747	915	0.314873	419.542	10911.9	150.095	136.45	1.47933	199	47.1973	31.2819	9.55109	6.17302	4	160.523	-0.679924	1100	28.7732
405	Arb_andr	Arbutus andrachne	35.5783	33.7221	738904	3734330	345.656	48.3747	927	-0.199484	395.795	11774.1	149.186	135.624	356.796	227	81.1164	31.1062	9.03612	5.82162	3	174.545	-0.587027	1100	23.9973
406	Arb_andr	Arbutus andrachne	35.5464	33.7144	735969	3733400	318.565	32.907	902	-0.116065	358.57	9587.82	152.074	138.25	13.8065	221	65.4417	31.3109	11.5111	6.54597	3	176.386	-0.302941	1100	15.5784
407	Arb_andr	Arbutus andrachne	35.6749	33.7078	747899	3732970	304.375	32.907	1087	-0.278495	1054.72	20493.5	150.964	138.383	5.49336	207	52.7435	28.8161	10.1131	1.23235	4	161.071	-0.192977	1200	9.60984
408	Arb_andr	Arbutus andrachne	35.6095	33.7112	741827	3733190	218.359	38.7843	921	-0.567244	401.003	14893.6	145.202	132.002	17170.6	175	45.6604	31.0163	8.00962	4.99717	4	169.622	-0.0869161	1100	6.34263
409	Arb_andr	Arbutus andrachne	35.5355	33.7062	734981	3732470	160.274	32.907	916	-0.175659	377.701	8630.49	152.895	138.995	13.138	218	63.7343	31.0963	12.559	6.45117	4	169.032	-0.652839	1100	24.6248
410	Arb_andr	Arbutus andrachne	35.6662	33.6991	747117	3731990	306.824	30.0735	1087	0.228238	1142.56	20197.7	151.596	138.963	5.33085	212	54.5722	28.7833	11.3314	1.31718	4	152.729	-0.203378	1200	11.696
411	Arb_andr	Arbutus andrachne	35.6712	33.7016	747573	3732270	32.6026	32.907	1087	-0.0698181	1047.53	20472.7	151.325	138.714	3.30209	185	41.8479	28.7775	11.3581	1.25904	3	158.882	-0.20007	1200	2.93097
412	Arb_andr	Arbutus andrachne	35.5238	33.7017	733908	3731940	337.74	48.3747	881	0.145831	289.528	7591.7	153.544	139.585	8.25055	217	61.3584	31.3493	12.0117	6.83506	4	166.951	-0.38171	1100	15.4567
413	Arb_andr	Arbutus andrachne	35.6102	33.7032	741914	3732310	303.265	48.3747	976	0.0696749	661.175	15365.2	145.599	132.362	12.0296	247	69.1744	29.9819	9.70407	3.94006	4	176.352	-0.43087	1100	33.6636
414	Arb_andr	Arbutus andrachne	35.6208	33.7035	742896	3732370	343.683	32.907	961	0.771832	698.207	16226.1	143.255	130.232	4.17121	207	50.6474	30.2713	9.84565	3.81074	3	174.441	-0.313941	1100	11.1404
415	Arb_andr	Arbutus andrachne	35.6598	33.6951	746535	3731530	295.712	32.907	1072	-0.195104	1000.08	19871.5	151.666	139.027	93.8601	240	75.7918	28.8917	11.6411	1.44962	4	166.451	-0.307576	1200	29.3835
416	Arb_andr	Arbutus andrachne	35.6703	33.695	747509	3731540	34.5071	30.0735	1115	-0.457497	1177.41	20734.5	152.079	139.406	154.934	176	52.6481	28.4133	12.1025	1.00166	3	158.362	-0.464797	1200	24.8979
417	Arb_andr	Arbutus andrachne	35.4997	33.6979	731684	3731470	21.7548	6.89133	906	-0.0911767	287.039	5485.94	141.397	127.258	3.71337	192	40.498	30.8972	12.0988	6.67167	4	151.309	-0.678651	1000	29.8328
418	Arb_andr	Arbutus andrachne	35.6557	33.6926	746162	3731240	317.252	32.907	1049	-0.352898	955.671	19659.2	151.625	138.989	11.5874	217	60.0782	29.0163	12.2394	1.57873	4	179.274	-0.278051	1200	13.5057
419	Arb_andr	Arbutus andrachne	35.5684	33.6932	738066	3731100	307.64	32.907	1028	-0.0914983	688.266	11833.7	148.855	135.323	15.4798	194	54.791	29.5497	13.0954	4.06407	3	168.532	-0.169838	1100	4.86663
420	Arb_andr	Arbutus andrachne	35.5751	33.6938	738686	3731180	259.862	32.907	1028	0.548485	795.691	12445.7	148.487	134.988	1.24002	203	45.8556	29.4666	11.881	3.90716	3	157.591	-0.0204672	1100	18.2267
421	Arb_andr	Arbutus andrachne	35.4908	33.6967	730862	3731310	15.2702	6.89133	881	-0.135848	399.719	4747.78	141.519	127.367	10.2867	199	49.1978	31.0933	12.1781	6.90634	3	165.175	-0.796861	1000	33.1663
422	Arb_andr	Arbutus andrachne	35.5371	33.6865	735187	3730280	337.617	53.6864	967	-0.189184	476.575	9177.86	151.16	137.418	70.1482	240	79.6604	30.6345	15.2015	5.65261	4	176.391	-0.7002	1100	31.0169
423	Arb_andr	Arbutus andrachne	35.5468	33.6851	736086	3730150	349.262	30.0735	1008	0.739353	704.344	10085.1	149.935	136.304	7.52136	229	62.6813	30.0546	14.6667	4.80682	4	168.094	-0.679851	1100	28.0892
424	Arb_andr	Arbutus andrachne	35.5566	33.6842	736997	3730080	240.201	32.907	1031	0.358213	814.593	10970.8	148.73	135.209	1.99265	186	41.2725	29.6957	14.4093	4.20102	3	157.709	-0.0224417	1100	11.0502
425	Arb_andr	Arbutus andrachne	35.5367	33.6865	735146	3730290	337.362	53.6864	967	-0.268044	468.942	9148.99	151.202	137.457	1.20131	240	59.775	30.6351	15.1877	5.66055	4	178.697	-0.700297	1100	30.6674
426	Arb_andr	Arbutus andrachne	35.6492	33.6814	745591	3729980	316.772	17.6656	1023	0.520859	969.806	19442.8	164.71	152.04	6.59005	252	58.4319	29.114	13.5601	1.76494	4	151.706	-0.622251	1300	37.9645
427	Arb_andr	Arbutus andrachne	35.5153	33.68	733177	3729510	5.39743	20.3868	908	-0.737246	322.309	7565.91	152.432	138.575	5.27334	213	54.5927	31.2356	14.4517	6.52472	3	169.689	-0.871263	1100	32.4033
428	Arb_andr	Arbutus andrachne	35.5153	33.68	733174	3729520	5.39743	20.3868	908	-0.737246	322.309	7565.91	152.432	138.575	5.27334	213	54.5927	31.2356	14.4517	6.52472	3	169.689	-0.871263	1100	32.4033
429	Arb_andr	Arbutus andrachne	35.5432	33.6819	735757	3729780	308.967	30.0735	1010	0.948792	802.138	9870.16	150.017	136.379	0.299962	217	50.1518	30.0229	14.9876	4.7867	3	154.308	-0.206707	1100	13.7042
430	Arb_andr	Arbutus andrachne	35.562	33.6832	737501	3729980	267.336	30.0735	1043	0.290341	856.612	11494.5	148.164	134.694	5.09214	214	57.2628	29.4734	14.0157	3.85633	3	167.534	-0.0595612	1100	24.6429
431	Arb_andr	Arbutus andrachne	35.5149	33.68	733141	3729510	6.2025	20.3868	907	-0.578084	323.7	7538.86	152.474	138.613	3.84999	212	53.4035	31.2429	14.4469	6.53972	3	172.977	-0.903233	1100	33.8426
432	Arb_andr	Arbutus andrachne	35.5138	33.6796	733041	3729470	353.262	20.3868	903	0.330265	344.052	7470.1	152.557	138.688	3.86399	228	56.9721	31.273	14.4564	6.58644	3	167.471	-0.922521	1100	36.1928
433	Arb_andr	Arbutus andrachne	35.5413	33.6751	735603	3729030	209.069	6.89133	1026	0.980869	801.581	9983.62	149.226	135.66	0.832392	160	22.0936	29.8538	15.5186	4.46223	4	163.373	0.0264322	1100	14.6224
434	Arb_andr	Arbutus andrachne	35.6481	33.6767	745503	3729460	290.309	30.0735	1017	0.0830452	1022.14	19438.7	164.792	152.115	0.961441	196	42.275	29.1367	13.4546	1.80407	4	159.98	-0.143177	1300	6.14214
435	Arb_andr	Arbutus andrachne	35.522	33.6796	733801	3729490	341.796	32.907	930	0.0438229	422.685	8150.76	151.5	137.727	10.061	221	64.2087	31.0973	14.5361	6.21536	3	157.409	-0.444446	1100	18.2149
436	Arb_andr	Arbutus andrachne	35.511	33.6773	732788	3729210	297.485	53.6864	916	-0.0957465	346.373	7347.65	152.703	138.821	13.6408	215	68.2873	31.1582	14.5231	6.48627	3	163.256	-0.196318	1100	13.5407
437	Arb_andr	Arbutus andrachne	35.5359	33.6746	735104	3728960	348.975	40.827	1011	-0.0550205	582.31	9536.63	149.584	135.986	15.8352	221	72.1273	30.0994	15.5349	4.79386	3	155.189	-0.537276	1100	20.8381
438	Arb_andr	Arbutus andrachne	35.5739	33.6731	738632	3728880	342.575	30.0735	1044	-0.058431	846.804	12886.7	158.575	145.36	3.57372	205	50.8522	29.4771	13.4815	3.34287	3	144.838	-0.30425	1200	10.0096
439	Arb_andr	Arbutus andrachne	35.618	33.669	742733	3728530	92.9693	30.0735	996	0.671395	900.68	16936.1	164.87	152.188	0	153	21.2865	29.7274	12.806	2.4669	3	167.671	-0.0527224	1300	10.3148
440	Arb_andr	Arbutus andrachne	35.6287	33.6698	743723	3728650	339.603	24.8198	982	0.0513416	877.792	17867.7	164.298	151.66	33.8716	243	69.015	29.6428	12.8094	2.27444	4	172.165	-0.914314	1300	40.4008
441	Arb_andr	Arbutus andrachne	35.6387	33.6701	744650	3728700	105.565	30.0735	988	0.328642	989.575	18760.3	164.339	151.697	4.53853	215	55.776	29.3652	12.9026	1.97626	3	149.856	-0.618441	1300	23.4601
442	Arb_andr	Arbutus andrachne	35.6379	33.6727	744568	3728990	319.001	12.7226	996	-0.518534	846.386	18609.3	164.425	151.777	9.12486	253	55.836	29.3493	13.1807	1.97392	4	178.492	-0.691083	1300	38.4924
443	Arb_andr	Arbutus andrachne	35.5758	33.6695	738818	3728490	216.993	6.89133	1053	0.230042	950.267	13179.8	158.078	144.905	0.171732	177	25.045	29.4276	13.3815	3.20277	3	166.326	-0.0624933	1200	6.12971
444	Arb_andr	Arbutus andrachne	35.6492	33.6664	745634	3728320	309.828	30.0735	1098	0.0929798	1084.11	19782.5	165.62	152.88	8.80051	228	62.1476	28.7186	13.8233	1.48809	3	165.735	-0.287802	1300	18.6412
445	Arb_andr	Arbutus andrachne	35.6421	33.6599	744994	3727580	271.47	30.0735	1076	0.49567	1070.77	19349.7	165.32	152.603	4.79078	214	56.2604	28.902	12.9375	1.63769	4	155.324	-0.06625	1300	20.7144
446	Arb_andr	Arbutus andrachne	35.5128	33.6618	732996	3727490	238.738	24.8198	959	-0.399677	406.077	8218.23	136.884	123.196	141.725	184	49.5574	30.8135	16.1447	5.74587	3	178.71	0.0258199	1000	17.6132
447	Arb_andr	Arbutus andrachne	35.513	33.6616	733011	3727470	258.987	24.8198	959	-0.471065	411.37	8258.82	136.844	123.16	89.7993	205	61.0417	30.8135	16.1768	5.73827	3	180.298	-0.0302394	1000	21.9611
448	Arb_andr	Arbutus andrachne	35.6516	33.6556	745890	3727130	263.487	30.0735	1131	-0.268523	1108.88	20346.3	165.666	152.923	6.48122	202	52.0235	28.368	11.5614	1.11066	3	151.249	-0.0504595	1300	14.6591
449	Arb_andr	Arbutus andrachne	35.6185	33.6482	742836	3726230	56.5673	30.0735	1027	0.0120859	997.845	17730.5	151.996	139.33	12.2188	178	40.977	29.5052	12.9882	2.18672	3	155.176	-0.157237	1200	3.00738
450	Arb_andr	Arbutus andrachne	35.6068	33.6516	741743	3726580	317.075	32.907	965	0.173226	738.887	16605.5	151.426	138.807	20.7057	221	70.9146	30.5992	12.3862	3.2812	3	152.126	-0.291292	1200	15.3927
451	Arb_andr	Arbutus andrachne	35.621	33.6508	743063	3726520	148.951	24.8198	1012	-0.0784999	898.583	17857.3	151.64	139.004	34.4656	221	68	29.5981	12.3438	2.22158	4	155.588	-0.787811	1200	28.7614
452	Arb_andr	Arbutus andrachne	35.6105	33.6397	742118	3725260	263.679	6.89133	1010	0.0877103	974.292	17466.1	139.276	126.615	6.237	209	49.0309	29.8925	13.2114	2.60128	4	148.059	-0.1222	1100	42.5156
453	Arb_andr	Arbutus andrachne	35.6106	33.6399	742127	3725290	264.379	6.89133	1009	0.143169	978.469	17453.3	139.274	126.612	5.67182	209	48.644	29.8951	13.1883	2.60367	4	149.004	-0.136548	1100	43.5383
454	Arb_andr	Arbutus andrachne	35.6105	33.6401	742118	3725310	265.671	6.89133	1009	0.161197	982.211	17440.5	139.271	126.61	4.76246	211	51.1289	29.8977	13.1651	2.60608	4	148.905	-0.154059	1100	44.0975
455	Arb_andr	Arbutus andrachne	35.6106	33.6394	742129	3725230	261.898	6.89133	1014	0.114831	995.775	17506	139.335	126.668	5.59367	207	47.7116	29.8347	13.2295	2.54992	4	169.43	-0.0921852	1100	40.3017
456	Arb_andr	Arbutus andrachne	35.6107	33.6403	742133	3725340	266.859	6.89133	1012	0.705506	1013.71	17454.8	139.32	126.654	3.51318	215	49.602	29.8472	13.1323	2.56052	4	160.133	-0.137499	1100	40.8946
457	Arb_andr	Arbutus andrachne	35.6108	33.64	742142	3725300	264.48	6.89133	1012	0.654484	1010.52	17467.6	139.324	126.658	3.56415	210	49.0364	29.844	13.1566	2.55785	4	164.184	-0.118025	1100	41.2701
458	Arb_andr	Arbutus andrachne	35.6105	33.6405	742118	3725350	266.981	6.89133	1008	0.153486	985.319	17427.7	139.269	126.608	4.71149	213	51.7116	29.9004	13.142	2.6085	4	153.897	-0.167938	1100	44.1423
459	Arb_andr	Arbutus andrachne	35.611	33.6427	742156	3725600	283.403	6.89133	1006	0.551993	1011.66	17354	139.285	126.623	1.10144	212	44.2137	29.8735	12.9378	2.58232	4	159.534	-0.125984	1100	14.824
460	Arb_andr	Arbutus andrachne	35.6122	33.6404	742275	3725350	85.6677	6.89133	1026	-0.0486364	1052.33	17563.4	139.525	126.841	1.36564	189	36.8307	29.6341	13.0933	2.36847	4	167.806	-0.251715	1100	5.9386
461	Arb_andr	Arbutus andrachne	35.6119	33.6416	742245	3725480	241.806	6.89133	1018	0.489983	1039.59	17473.2	139.431	126.755	1.16386	202	42.7939	29.7112	12.9638	2.43381	4	166.829	-0.367873	1100	12.7885
462	Arb_andr	Arbutus andrachne	35.6047	33.6403	741580	3725320	254.058	32.907	960	-0.052031	751.465	16948	138.95	126.318	26.332	197	62.2479	30.6274	13.3601	3.34169	3	173.763	-0.0172672	1100	16.208
463	Arb_andr	Arbutus andrachne	35.6122	33.6396	742276	3725260	292.713	6.89133	1029	0.54491	1061.01	17601.7	139.555	126.868	0.102761	198	37.1646	29.6186	13.1804	2.35749	4	170.516	-0.134661	1100	7.00913
464	Arb_andr	Arbutus andrachne	35.6111	33.6404	742172	3725340	267.167	6.89133	1015	1.39155	1036.88	17482	139.371	126.701	2.31487	215	47.3783	29.7939	13.1225	2.51252	4	171.821	-0.0790977	1100	30.354
465	Arb_andr	Arbutus andrachne	35.6107	33.6413	742134	3725440	273.176	6.89133	1010	0.74719	1017.75	17416.7	139.307	126.643	1.84935	224	49.8853	29.8569	13.0594	2.5686	4	167.385	-0.169711	1100	37.8648
466	Arb_andr	Arbutus andrachne	35.6115	33.642	742206	3725520	333.116	6.89133	1014	0.43442	1030.98	17433.5	139.379	126.709	0.568523	215	44.9749	29.7663	12.9528	2.48381	4	171.213	-0.333646	1100	13.9336
467	Arb_andr	Arbutus andrachne	35.6113	33.6429	742184	3725620	301.299	6.89133	1008	0.320975	1013.46	17368.9	139.319	126.653	0.237323	200	38.3064	29.8282	12.9174	2.53938	4	169.198	-0.241518	1100	7.7556
468	Arb_andr	Arbutus andrachne	35.6119	33.6391	742249	3725210	258.209	6.89133	1027	0.872224	1052.21	17600.2	139.515	126.832	2.48994	203	42.9275	29.6642	13.2422	2.39952	4	170.931	-0.0129883	1100	21.403
469	Arb_andr	Arbutus andrachne	35.6116	33.6401	742218	3725310	267.576	6.89133	1019	1.0849	1048.77	17521.9	139.429	126.754	1.16754	207	41.0735	29.7365	13.1394	2.46135	4	171.732	-0.0571766	1100	18.0193
470	Arb_andr	Arbutus andrachne	35.6118	33.641	742239	3725410	18.8184	6.89133	1020	0.215319	1049.87	17510.9	139.457	126.779	0.0293468	181	31.5755	29.6968	13.0474	2.42339	4	167.622	-0.1573	1100	1.13784
471	Arb_andr	Arbutus andrachne	35.6111	33.6417	742171	3725480	295.887	6.89133	1011	0.715377	1030.14	17418.7	139.343	126.675	1.06	230	48.3015	29.8127	12.9951	2.52731	4	172.095	-0.23412	1100	22.3203
472	Arb_andr	Arbutus andrachne	35.6108	33.6388	742148	3725170	260.737	8.64315	1016	0.119243	986.271	17531.4	139.343	126.675	4.09204	205	47.2215	29.8285	13.2781	2.54469	4	163.804	-0.0789558	1100	40.0607
473	Arb_andr	Arbutus andrachne	35.612	33.6349	742271	3724730	283.692	6.89133	1023	0.33524	1052.82	17798.2	139.514	126.831	4.61575	221	54.3557	29.629	13.6902	2.36062	4	171.916	-0.154143	1100	19.9507
474	Arb_andr	Arbutus andrachne	35.6118	33.6368	742245	3724950	271.293	6.89133	1027	0.353865	1024.28	17693.2	139.526	126.842	5.5809	222	54.6241	29.6543	13.4828	2.39081	4	170.614	-0.1346	1100	34.3466
475	Arb_andr	Arbutus andrachne	35.6114	33.6382	742211	3725100	255.01	6.89133	1025	0.372906	1020.07	17610.9	139.476	126.796	12.0098	199	47.7877	29.708	13.3261	2.4395	4	172.977	-0.0111693	1100	34.4902
476	Arb_andr	Arbutus andrachne	35.6124	33.6379	742298	3725070	262.802	6.89133	1038	0.350788	1058.09	17705.3	139.676	126.978	2.98041	202	44.2999	29.5305	13.3546	2.28556	4	170.071	-0.0518312	1100	15.2907
477	Arb_andr	Arbutus andrachne	35.6123	33.6373	742291	3725000	269.678	6.89133	1038	0.488817	1056.53	17727.5	139.673	126.975	3.08235	210	44.9465	29.531	13.4131	2.28543	4	171.807	-0.0723983	1100	17.6492
478	Arb_andr	Arbutus andrachne	35.6109	33.6374	742167	3725010	263.04	24.8198	1022	-0.128971	981.554	17615.6	139.416	126.742	7.87557	209	54.7655	29.7613	13.426	2.48591	4	149.554	-0.101484	1100	39.231
479	Arb_andr	Arbutus andrachne	35.6125	33.6359	742311	3724850	280.47	6.89133	1035	0.385001	1065.1	17809.7	139.669	126.971	2.1389	203	44.9338	29.5013	13.5503	2.25193	4	171.291	-0.119383	1100	10.2812
480	Arb_andr	Arbutus andrachne	35.611	33.6356	742180	3724810	282.163	6.89133	1014	0.190085	989.82	17692.4	139.373	126.702	7.23237	235	59.0449	29.7824	13.6638	2.50023	4	167.344	-0.282368	1100	39.9985
481	Arb_andr	Arbutus andrachne	35.6109	33.6347	742169	3724710	290.369	6.89133	1011	0.281248	1007.02	17726	139.355	126.687	16.3324	242	63.5924	29.7911	13.7656	2.50617	4	171.281	-0.355514	1100	38.5527
482	Arb_andr	Arbutus andrachne	35.612	33.636	742266	3724860	281.689	6.89133	1028	0.609109	1045.92	17753.9	139.555	126.868	4.53551	227	55.3378	29.6113	13.5685	2.3496	4	173.164	-0.164154	1100	26.126
483	Arb_andr	Arbutus andrachne	35.6119	33.6374	742255	3725010	267.991	6.89133	1034	0.565845	1044.29	17699.5	139.609	126.917	4.28066	215	51.4363	29.5886	13.4164	2.33553	4	168.917	-0.073014	1100	26.1343
484	Arb_andr	Arbutus andrachne	35.6115	33.6387	742213	3725160	257.054	6.89133	1024	0.781365	1032.32	17585.7	139.463	126.784	1.79738	203	41.7638	29.716	13.2728	2.44568	4	170.745	-0.0181567	1100	33.1131
485	Arb_andr	Arbutus andrachne	35.6101	33.6319	742100	3724400	280.465	6.89133	996	0.418533	1013.28	17785.6	139.232	126.575	4.11412	232	55.494	29.9135	13.9834	2.61542	4	166.807	-0.224122	1100	36.1813
486	Arb_andr	Arbutus andrachne	35.6111	33.6342	742188	3724650	291.008	6.89133	1009	0.569719	1022.52	17748.6	139.344	126.676	2.73238	243	52.3505	29.7967	13.8336	2.51007	4	172.376	-0.339405	1100	37.2787
487	Arb_andr	Arbutus andrachne	35.6097	33.6307	742067	3724260	276.021	6.89133	987	1.23195	1002.48	17789.8	139.168	126.516	0.00379485	220	47.5978	30.0114	14.0048	2.70971	4	170.461	-0.0806296	1100	22.6193
488	Arb_andr	Arbutus andrachne	35.607	33.6326	741815	3724470	280.395	32.907	968	-0.1301	812.391	17486.2	138.854	126.231	17.9014	214	66.3522	30.3978	14.0331	3.06978	3	149.451	-0.121913	1100	16.4546
489	Arb_andr	Arbutus andrachne	35.6117	33.6345	742242	3724690	297.028	6.89133	1017	0.673364	1050.33	17792.9	139.446	126.769	2.03963	233	51.3976	29.6898	13.7673	2.4134	4	170.534	-0.248045	1100	23.4041
490	Arb_andr	Arbutus andrachne	35.5333	33.6063	735049	3721380	252.876	30.0735	1013	0.208681	700.96	12235.2	135.462	121.916	0	181	37.1616	29.8247	15.4598	4.3918	3	161.018	-0.132636	1000	1.2224
491	Arb_andr	Arbutus andrachne	35.6359	33.5868	744629	3719450	238.488	7.30114	1159	-0.0123388	1154.04	21891.5	139.09	126.445	5.05883	185	38.9574	27.9503	13.387	0.426801	4	156.17	0.0220042	1100	15.6322
492	Arb_andr	Arbutus andrachne	35.6361	33.5867	744648	3719450	238.488	7.30114	1159	-0.0123388	1154.04	21891.5	139.09	126.445	5.05883	185	38.9574	27.9503	13.387	0.426801	4	156.17	0.0220042	1100	15.6322
493	Arb_andr	Arbutus andrachne	35.5539	33.5846	737020	3719020	303.83	48.3747	916	-0.225964	526.956	14869.4	130.817	117.735	7.17728	233	64.9221	30.959	10.3478	4.68757	4	173.872	-0.297052	1000	21.9874
494	Arb_andr	Arbutus andrachne	35.5633	33.5854	737890	3719130	266.045	48.3747	939	-0.666922	591.981	15699	129.325	116.392	328.792	200	72.6833	30.7068	10.2882	4.09359	4	176.5	-0.104558	1000	12.347
495	Arb_andr	Arbutus andrachne	35.5528	33.5795	736932	3718450	334.821	48.3747	950	-0.413963	638.161	14909	131.554	118.399	56.1319	230	77.4986	30.4637	11.0463	4.2999	4	169.754	-0.487453	1000	21.88
496	Arb_andr	Arbutus andrachne	35.5209	33.5776	733975	3718170	354.352	30.0735	901	0.601686	501.913	12135.8	134.831	121.348	0.751513	199	43.6942	31.0614	15.4914	5.61737	3	160.166	-0.274047	1000	9.03703
497	Arb_andr	Arbutus andrachne	35.5323	33.5774	735034	3718170	27.4943	34.787	909	-0.045199	444.16	13148.4	133.297	119.967	0.415742	187	38.1019	31.0218	13.4179	5.26754	3	169.315	-0.465575	1000	21.4283
498	Arb_andr	Arbutus andrachne	35.5389	33.5778	735646	3718230	265.358	44.6739	886	0.310953	442.956	13712.4	132.03	118.827	1.62064	200	49.3209	31.2942	12.4097	5.30693	3	155.211	-0.0627657	1000	12.142
499	Arb_andr	Arbutus andrachne	35.564	33.5762	737980	3718110	326.832	32.907	1046	0.0768479	921.675	16007.5	130.625	117.562	10.362	231	65.4547	29.4358	10.5084	2.97894	4	174.828	-0.414617	1000	20.9924
500	Arb_andr	Arbutus andrachne	35.529	33.5715	734744	3717510	304.163	6.89133	969	0.0863485	651.883	13044.6	134.231	120.808	2.80517	251	52.3783	30.3014	14.2981	4.6684	3	175.685	-0.508922	1000	38.4751
501	Arb_andr	Arbutus andrachne	35.5071	33.5724	732708	3717560	358.565	32.907	918	-0.0287731	474.627	11098.4	137.112	123.401	11.8143	222	67.5813	30.7439	16.9276	5.7136	3	165.195	-0.89259	1000	33.3033
502	Arb_andr	Arbutus andrachne	35.5394	33.5696	735714	3717330	252.36	6.89133	934	-0.600486	508.224	14042.6	132.121	118.909	6.89953	197	45.6308	30.7296	13.4333	4.70814	3	169.804	-0.00122058	1000	19.9724
503	Arb_andr	Arbutus andrachne	35.5525	33.569	736932	3717290	283.933	48.3747	1001	0.029342	755.19	15200.9	131.398	118.258	3.15684	215	57.488	29.8894	11.4936	3.6387	3	157.001	-0.116916	1000	15.9976
504	Arb_andr	Arbutus andrachne	35.4978	33.5715	731847	3717440	339.974	6.89133	880	-0.300315	371.479	10363.1	137.657	123.891	143.678	238	75.0339	31.0615	16.6658	6.16307	3	173.065	-0.694214	1000	30.6791
505	Arb_andr	Arbutus andrachne	35.5192	33.5715	733834	3717490	87.915	6.89133	950	-0.410651	514.212	12200.6	135.716	122.144	10.5669	124	21.2139	30.4438	15.8418	5.11703	3	154.512	-0.0902182	1000	20.8204
506	Arb_andr	Arbutus andrachne	35.4869	33.5691	730841	3717150	341.272	30.0735	843	-0.198715	352.086	9559.6	123.851	110.09	7.37811	238	62.9865	31.3245	16.446	6.44104	3	173.161	-0.73893	900	32.0396
507	Arb_andr	Arbutus andrachne	35.4763	33.5686	729859	3717070	289.732	6.89133	819	0.217598	206.242	8719.87	124.184	110.386	1.4501	242	50.7467	31.422	16.0836	6.61692	3	173.012	-0.351091	900	39.3783
508	Arb_andr	Arbutus andrachne	35.5624	33.5706	737847	3717490	275.859	20.3868	1098	-0.0105871	986.777	16050.1	144.254	131.14	8.96218	222	61.157	28.9929	11.1478	2.60247	4	165.777	-0.107354	1100	24.794
509	Arb_andr	Arbutus andrachne	35.5176	33.5637	733706	3716620	338.105	30.0735	992	-0.73988	653.102	12403	135.756	122.18	7.46354	208	56.7573	29.9822	16.5273	4.62118	3	170.087	-0.425491	1000	13.3758
510	Arb_andr	Arbutus andrachne	35.5736	33.56	738914	3716340	91.2591	48.3747	1047	-0.258983	766.327	17372.3	140.958	128.143	3.67452	118	23.41	29.5408	12.5418	2.55673	4	166.497	-0.0566369	1100	21.8964
511	Arb_andr	Arbutus andrachne	35.5736	33.5602	738914	3716360	96.6822	48.3747	1047	-0.567061	766.148	17363.4	140.975	128.159	81.1246	108	31.9366	29.5384	12.4945	2.55758	4	166.455	-0.0485148	1100	23.4561
512	Arb_andr	Arbutus andrachne	35.5741	33.56	738961	3716340	58.2719	48.3747	1040	-0.415295	751.206	17429.6	140.756	127.96	6.29286	174	41.9939	29.6107	12.5543	2.59299	4	147.749	-0.153586	1100	5.8716
513	Arb_andr	Arbutus andrachne	35.5747	33.56	739017	3716340	156.244	48.3747	1033	0.0272006	750.355	17486.9	140.555	127.778	0.742476	185	41.3416	29.6806	12.5571	2.62921	4	168.474	-0.191401	1100	2.75483
514	Arb_andr	Arbutus andrachne	35.5749	33.5591	739039	3716240	143.993	48.3747	1033	0.567577	747.998	17513.6	140.497	127.724	0.422857	144	22.3495	29.6877	12.6734	2.6252	4	157.327	-0.00448376	1100	10.6859
515	Arb_andr	Arbutus andrachne	35.529	33.5616	734770	3716410	26.3787	30.0735	1079	0.0215083	906.913	13452.5	134.393	120.954	1.68659	187	39.3457	29.2311	16.8122	3.53141	3	169.874	-0.523149	1000	24.298
516	Arb_andr	Arbutus andrachne	35.55	33.562	736719	3716510	15.7902	33.776	1032	0.129868	807.826	15245.2	144.188	131.08	7.21124	199	53.3534	29.628	14.7422	3.28565	3	162.032	-0.49221	1100	20.0007
517	Arb_andr	Arbutus andrachne	35.4742	33.5619	729681	3716320	319.504	6.89133	832	-0.138166	293.813	8825.53	124.157	110.362	8.82301	254	59.6614	31.2896	16.0385	6.46709	3	173.9	-0.766149	900	42.6159
518	Arb_andr	Arbutus andrachne	35.4651	33.5637	728832	3716500	312.165	6.89133	812	1.54962	186.457	7944.22	124.67	110.818	0.464939	243	48.5114	31.3608	16.0436	6.65129	3	169.334	-0.355879	900	27.7834
519	Arb_andr	Arbutus andrachne	35.5099	33.5596	733002	3716150	302.315	30.0735	970	-0.00982426	614.038	11934.9	136.874	123.187	2.72813	224	57.7549	30.1196	18.633	4.98759	3	174.567	-0.225047	1000	17.3953
520	Arb_andr	Arbutus andrachne	35.5418	33.5482	735996	3714960	336.372	35.8557	1046	0.65515	847.869	15159.8	143.337	130.306	1.18008	224	53.2735	29.676	18.6545	3.17434	3	170.761	-0.414906	1100	18.98
521	Arb_andr	Arbutus andrachne	35.4993	33.542	732065	3714170	325.053	6.89133	931	0.024202	464.65	11693.5	136.718	123.046	4.70078	250	55.7116	30.4973	22.5096	5.36932	3	176.386	-0.673603	1000	36.0156
522	Arb_andr	Arbutus andrachne	35.5055	33.5454	732632	3714560	315.626	30.0735	939	0.252373	605.736	12129	136.342	122.708	2.26429	209	49.0439	30.4979	22	5.29763	3	171.701	-0.217627	1000	10.4148
523	Arb_andr	Arbutus andrachne	35.5059	33.5349	732697	3713400	34.5299	6.89133	938	-0.339421	475.201	12542.5	135.828	122.246	6.7101	165	30.6889	30.4646	22.6641	5.16162	3	175.552	-0.693028	1000	35.8153
524	Arb_andr	Arbutus andrachne	35.4968	33.5361	731849	3713510	16.1245	8.13774	907	-0.490172	448.879	11714.3	136.356	122.721	35.3247	197	56.8004	30.7357	22.29	5.55961	3	172.807	-0.842554	1000	35.4526
525	Arb_andr	Arbutus andrachne	35.5268	33.5339	734641	3713340	305.136	24.8198	1017	0.0556402	654.76	14406.1	131.218	118.096	5.1063	246	60.2042	29.9399	20.05	3.65622	3	166.095	-0.397774	1000	31.376
526	Arb_andr	Arbutus andrachne	35.5174	33.5315	733774	3713050	327.485	6.89133	996	-0.729289	525.749	13680.2	133.374	120.037	13.7431	247	62.3782	30.0172	20.728	4.18542	3	178.893	-0.667865	1000	33.285
527	Arb_andr	Arbutus andrachne	35.614	33.413	743076	3700130	7.9348	44.6739	820	0.458805	533.673	26736.3	124.649	112.184	5.26336	207	54.372	31.3505	9.5412	3.75344	5	142.493	-0.530064	1000	21.8832
528	Arb_andr	Arbutus andrachne	35.6128	33.4129	742968	3700120	348.34	44.6739	827	0.878602	543.896	26638.8	124.963	112.466	3.7584	230	61.7437	31.2782	9.41438	3.7466	5	154.641	-0.69074	1000	29.4607
529	Arb_andr	Arbutus andrachne	35.6126	33.4126	742947	3700080	353.027	44.6739	826	0.614007	557.414	26651	124.967	112.47	2.6137	220	58.0263	31.2922	9.3979	3.76302	5	141.487	-0.543858	1000	21.5947
530	Arb_andr	Arbutus andrachne	35.6144	33.4133	743113	3700160	334.354	44.6739	821	0.16776	522.265	26751.7	124.568	112.111	16.9129	217	67.1799	31.3451	9.58083	3.72869	5	145.286	-0.51138	1000	19.8098
531	Arb_andr	Arbutus andrachne	35.1792	33.1642	703217	3671610	123.948	30.0735	641	0.740046	87.28	133.736	104.447	89.5264	4.561	219	57.2045	30.961	1.53049	8.06103	3	159.906	-0.784709	700	31.1178
532	Arb_andr	Arbutus andrachne	35.1796	33.1642	703255	3671600	15.0247	30.0735	643	0.365832	83.6662	163.806	104.456	89.5333	4.7725	201	47.9843	30.9379	1.58994	8.03788	3	165.05	-0.649646	700	28.2983
533	Arb_andr	Arbutus andrachne	35.1766	33.1634	702972	3671510	333.532	30.0735	632	0.785877	97.4222	121.686	104.414	89.4979	2.6807	235	56.3788	31.0543	1.91834	8.15434	3	145.19	-0.49608	700	25.595
534	Arb_andr	Arbutus andrachne	35.3428	33.145	718524	3669810	343.978	6.89133	848	0.00810311	492.405	14470.5	109.486	95.7999	664.765	197	66.5041	30.0038	12.6557	4.85799	3	150.539	-0.245187	800	6.94367
0	Ced_liba	Cedrus libani	36.2735	34.5153	800522	3824160	327.129	57.1702	770	0.0703518	1368.78	26280	128.552	115.696	2.94606	244	62.434	26.5422	26.9738	-0.647797	3	160.69	-0.604294	1000	30.444
1	Ced_liba	Cedrus libani	36.2787	34.5109	801016	3823690	76.4017	32.0897	761	-0.456155	1304.51	26820.1	127.664	114.897	178.214	150	48.049	26.36	22.6987	-1.04696	3	153.068	-0.152473	1000	14.5454
2	Ced_liba	Cedrus libani	36.2677	34.5134	799996	3823930	170.316	57.1702	778	0.287836	1352.52	25777.2	128.853	115.967	0	173	34.5201	26.3924	27.841	-0.745817	3	157.394	-0.119844	1000	2.74953
3	Ced_liba	Cedrus libani	36.2566	34.513	798978	3823860	256.145	57.1702	792	-0.325733	1248.35	24776.9	128.779	115.901	10.9016	198	57.7621	26.8979	28.3719	-0.206337	3	165.696	-0.0468419	1000	16.7593
4	Ced_liba	Cedrus libani	36.2576	34.5103	799080	3823560	290.684	57.1702	788	-0.340505	1324.56	24941.2	128.738	115.865	6.36542	240	67.3814	26.462	27.8038	-0.694516	3	175.431	-0.309768	1000	33.0648
5	Ced_liba	Cedrus libani	36.2766	34.508	800833	3823360	31.6531	57.1702	760	-0.155855	1401.45	26691.4	127.688	114.919	3.05866	183	46.914	25.9912	21.5602	-1.44749	3	142.666	-0.414739	1000	19.5042
6	Ced_liba	Cedrus libani	36.2753	34.5021	800733	3822700	28.7336	57.1702	756	0.186753	1504.7	26713.6	127.42	114.678	0.677363	186	41.656	25.3203	17.8285	-2.24709	3	139.882	-0.380211	1000	15.4424
7	Ced_liba	Cedrus libani	36.2751	34.5054	800708	3823070	134.777	57.1702	759	0.439192	1451.4	26616.5	127.731	114.958	2.10918	135	20.8045	25.6633	20.7691	-1.79878	3	163.416	0.00517814	1000	12.9883
8	Ced_liba	Cedrus libani	36.2722	34.5024	800452	3822730	37.3394	57.1702	759	0.207045	1501.79	26442.8	128.082	115.274	2.05253	171	37.0835	25.0381	20.197	-2.40817	3	162.745	-0.512367	1000	27.5212
9	Ced_liba	Cedrus libani	36.277	34.503	800887	3822810	47.565	33.4617	755	-0.019939	1430.59	26839.8	127.139	114.425	8.1446	165	35.7094	25.6113	17.4051	-1.99042	3	151.395	-0.336131	1000	20.6342
10	Ced_liba	Cedrus libani	36.2716	34.5023	800393	3822710	15.0766	57.1702	760	0.311799	1514.75	26383.8	128.125	115.312	1.78881	201	51.7217	25.0427	20.5749	-2.39347	3	153.001	-0.663426	1000	26.6574
11	Ced_liba	Cedrus libani	36.274	34.5052	800608	3823050	151.533	57.1702	759	-0.117497	1458.78	26532.8	127.903	115.113	3.80072	124	24.9157	25.5511	21.2865	-1.88353	3	157.368	0.0286355	1000	16.3419
12	Ced_liba	Cedrus libani	36.2619	34.5057	799491	3823060	345.52	46.7375	778	0.580708	1486.59	25440	128.602	115.742	0.366135	222	56.5407	25.6344	26.1587	-1.63522	3	163.716	-0.521641	1000	20.2636
13	Ced_liba	Cedrus libani	36.2732	34.5019	800543	3822670	103.273	57.1702	758	-0.692712	1496.37	26542.1	127.852	115.067	181.671	184	69.7184	25.0645	19.2348	-2.43087	3	147.923	-0.333779	1000	13.3562
14	Ced_liba	Cedrus libani	36.2554	34.5025	798905	3822690	30.5539	57.1702	784	0.240097	1499.62	24916.2	128.425	115.583	1.20109	183	44.2653	25.4818	24.0767	-1.84265	3	166.125	-0.191247	1000	3.01774
15	Ced_liba	Cedrus libani	36.2828	34.5011	801428	3822620	80.2755	31.2564	747	-0.357384	1369.51	27402.7	125.585	113.027	13.4571	128	26.0233	26.1465	14.0084	-1.75924	3	143.801	-0.152831	1000	21.7355
[truncated: 11,861 more rows]

## Sheet: Hammoud and Stephan 2022
Specie	X coord	Y coord	X_WGS84	Y_WGS84	AWC	Aspect	Cloud_Cove	Dem	Distance	Emberger	Flow_acc	Geze_Soil	LST	Land_deg	NDVI	Rain_Max	Slope	Tmax	Tmin
[truncated: 1,637 more rows]

[truncated: 1 more sheets: Melissa Korban]
